# Supplementary material for: Arbuscular Mycorrhizal Fungi Mediated Alleviation of Drought Stress via Non-Enzymatic Antioxidants: A Meta-Analysis
Source: Plants (Basel). 2022 Sep 20;11(19):2448. doi: 10.3390/plants11192448 (PMC9571390; doi:10.3390/plants11192448)
Supplement: Supplementary file 1 [file plants-11-02448-s001.zip]

Archive with 2 entries (2 files):
- plants-1898527-supplementary (1).pdf
- plants-1898527-supplementary.xlsx
