# Supplementary material for: Arbuscular Mycorrhizal Fungi Mediated Alleviation of Drought Stress via Non-Enzymatic Antioxidants: A Meta-Analysis
Source: Plants (Basel). 2022 Sep 20;11(19):2448. doi: 10.3390/plants11192448 (PMC9571390; doi:10.3390/plants11192448)
Supplement: Supplementary file 1 [file plants-11-02448-s001.zip › plants-1898527-supplementary.xlsx]

## Sheet: Sheet1
	Number	Publication	AMF species	Inocualtion	Plant Species	Plant Family	Growth	Growth habit	Field Capacity (%)	Field capacity level (%)	Level of stress	Response variable	Sample size	Xc	SDc	Xe	SDe	lnR	Var(lnR)
	1	Al-Arjani et al. 2020	Mixture of species	Mixed	Ephedra foliata	Ephedraceae	Dicot	Woody	60	40-60	Moderate	CAR	7	0.011	0.0074	0.137	0.0074	2.5221	0.0651
	1	Al-Arjani et al. 2020	Mixture of species	Mixed	Ephedra foliata	Ephedraceae	Dicot	Woody	60	40-60	Moderate	SS	7	80.34	3.65	108.34	6.08	0.299	0.0007
	1	Al-Arjani et al. 2020	Mixture of species	Mixed	Ephedra foliata	Ephedraceae	Dicot	Woody	60	40-60	Moderate	Proline	7	22.5	1.55	36.46	1.93	0.4827	0.0011
	2	Aalipour et al. 2020	Rhizophagus irregularis	Single	Cupressus arizonica	Cupressaceae	Monocot	Woody	50	40-60	Moderate	Proline	9	0.436	0.06	0.401	0.02	-0.0837	0.0024
	2	Aalipour et al. 2020	Funneliformis mosseae	Single	Cupressus arizonica	Cupressaceae	Monocot	Woody	50	40-60	Moderate	Proline	9	0.436	0.06	0.54	0.01	0.2139	0.0021
	2	Aalipour et al. 2020	Mixture of species	Mixed	Cupressus arizonica	Cupressaceae	Monocot	Woody	50	40-60	Moderate	Proline	9	0.436	0.06	0.665	0.01	0.4221	0.0021
	2	Aalipour et al. 2020	Rhizophagus irregularis	Single	Cupressus arizonica	Cupressaceae	Monocot	Woody	50	40-60	Moderate	MDA	9	0.51	0.19	0.24	0.02	-0.7538	0.0162
	2	Aalipour et al. 2020	Funneliformis mosseae	Single	Cupressus arizonica	Cupressaceae	Monocot	Woody	50	40-60	Moderate	MDA	9	0.51	0.19	0.24	0.03	-0.7538	0.0172
	2	Aalipour et al. 2020	Mixture of species	Mixed	Cupressus arizonica	Cupressaceae	Monocot	Woody	50	40-60	Moderate	MDA	9	0.51	0.19	0.277	0.02	-0.6104	0.016
	2	Aalipour et al. 2020	Rhizophagus irregularis	Single	Cupressus arizonica	Cupressaceae	Monocot	Woody	50	40-60	Moderate	SS	9	0.525	0.09	0.578	0.11	0.0962	0.0073
	2	Aalipour et al. 2020	Funneliformis mosseae	Single	Cupressus arizonica	Cupressaceae	Monocot	Woody	50	40-60	Moderate	SS	9	0.525	0.09	0.658	0.18	0.2258	0.0116
	2	Aalipour et al. 2020	Mixture of species	Mixed	Cupressus arizonica	Cupressaceae	Monocot	Woody	50	40-60	Moderate	SS	9	0.525	0.09	0.587	0.14	0.1116	0.0096
	2	Aalipour et al. 2020	Rhizophagus irregularis	Single	Cupressus arizonica	Cupressaceae	Monocot	Woody	50	40-60	Moderate	H2O2	9	36	1	16.46	2.3	-0.7826	0.0023
	2	Aalipour et al. 2020	Funneliformis mosseae	Single	Cupressus arizonica	Cupressaceae	Monocot	Woody	50	40-60	Moderate	H2O2	9	36	1	14.8	0.97	-0.8889	0.0006
	2	Aalipour et al. 2020	Mixture of species	Mixed	Cupressus arizonica	Cupressaceae	Monocot	Woody	50	40-60	Moderate	H2O2	9	36	1	16.6	2.7	-0.7741	0.003
	3	Abbaspour et al. 2012	Claroideoglomus etunicatum	Single	Pistacia vera	Pistaciaceae	Dicot	Woody	50	40-60	Moderate	SS	6	3.71	1.4	4.78	1.8	0.2534	0.0474
	3	Abbaspour et al. 2012	Claroideoglomus etunicatum	Single	Pistacia vera	Pistaciaceae	Dicot	Woody	50	40-60	Moderate	SS	6	1.94	1.4	1.83	1.8	-0.0584	0.248
	3	Abbaspour et al. 2012	Claroideoglomus etunicatum	Single	Pistacia vera	Pistaciaceae	Dicot	Woody	50	40-60	Moderate	Proline	6	0.51	1.4	0.39	1.8	-0.2683	4.8062
	3	Abbaspour et al. 2012	Claroideoglomus etunicatum	Single	Pistacia vera	Pistaciaceae	Dicot	Woody	50	40-60	Moderate	Proline	6	0.31	1.4	0.28	1.8	-0.1018	10.287
	4	Abdelmalik et al. 2020	Mixture of species	Mixed	Acacia seyal	Leguminosae	Dicot	Woody	50	40-60	Moderate	Proline	4	0.81	0.36	0.83	0.13	0.0244	0.0555
	4	Abdelmalik et al. 2020	Mixture of species	Mixed	Acacia seyal	Leguminosae	Dicot	Woody	50	40-60	Moderate	Proline	4	1.05	0.36	0.85	0.13	-0.2113	0.0352
	4	Abdelmalik et al. 2020	Mixture of species	Mixed	Acacia seyal	Leguminosae	Dicot	Woody	50	40-60	Moderate	Proline	4	1.6	0.36	0.57	0.13	-1.0321	0.0257
	4	Abdelmalik et al. 2020	Mixture of species	Mixed	Acacia seyal	Leguminosae	Dicot	Woody	50	40-60	Moderate	Proline	4	1.46	0.36	0.71	0.13	-0.7209	0.0236
	5	Abdelmoneim et al. 2014	Funneliformis mosseae	Single	Zea mays	Gramineae	Monocot	Grass	60	40-60	Moderate	Proline	3	72	0	51.2	5.2	-0.3409	0.0034
	5	Abdelmoneim et al. 2014	Funneliformis mosseae	Single	Zea mays	Gramineae	Monocot	Grass	60	40-60	Moderate	Proline	3	72	0	44.6	5.2	-0.4789	0.0045
	5	Abdelmoneim et al. 2014	Funneliformis mosseae	Single	Zea mays	Gramineae	Monocot	Grass	60	40-60	Moderate	Proline	3	72	0	40.9	5.2	-0.5655	0.0054
	6	Abdel-Salam et al. 2018	Mixture of species	Mixed	Rosa damascena	Rosaceae	Dicot	Woody	70	60-80	Mild	Proline	5	3.3	3.1	2.6	2.9	-0.2384	0.4253
	6	Abdel-Salam et al. 2018	Mixture of species	Mixed	Rosa damascena	Rosaceae	Dicot	Woody	50	40-60	Moderate	Proline	5	6.7	3.1	4.6	2.9	-0.3761	0.1223
	6	Abdel-Salam et al. 2018	Mixture of species	Mixed	Rosa damascena	Rosaceae	Dicot	Woody	25	0-40	Severe	Proline	5	9.5	3.1	8.43	2.9	-0.1195	0.045
	6	Abdel-Salam et al. 2018	Mixture of species	Mixed	Rosa damascena	Rosaceae	Dicot	Woody	70	60-80	Mild	EL	5	45.36	14.6	35.5	9.92	-0.2451	0.0363
	6	Abdel-Salam et al. 2018	Mixture of species	Mixed	Rosa damascena	Rosaceae	Dicot	Woody	50	40-60	Moderate	EL	5	57.7	14.6	47.01	9.92	-0.2049	0.0217
	6	Abdel-Salam et al. 2018	Mixture of species	Mixed	Rosa damascena	Rosaceae	Dicot	Woody	25	0-40	Severe	EL	5	74.5	14.6	55.25	9.92	-0.2989	0.0141
	6	Abdel-Salam et al. 2018	Mixture of species	Mixed	Rosa damascena	Rosaceae	Dicot	Woody	70	60-80	Mild	CAR	5	207.67	36.9	273.33	42.17	0.2747	0.0111
	6	Abdel-Salam et al. 2018	Mixture of species	Mixed	Rosa damascena	Rosaceae	Dicot	Woody	50	40-50	Moderate	CAR	5	180.67	36.9	206	42.17	0.1312	0.0167
	6	Abdel-Salam et al. 2018	Mixture of species	Mixed	Rosa damascena	Rosaceae	Dicot	Woody	25	0-40	Severe	CAR	5	134.67	36.9	195.67	42.17	0.3736	0.0243
	7	Abdi et al. 2021	Mixture of species	Mixed	Triticum aestivum	Gramineae	Monocot	Grass	25	0-40	Severe	Proline	3	2.844	0.47	2.16	0.33	-0.2751	0.0169
	7	Abdi et al. 2021	Mixture of species	Mixed	Triticum aestivum	Gramineae	Monocot	Grass	25	0-40	Severe	Proline	3	3.2	0.18	2.13	0.24	-0.407	0.0053
	7	Abdi et al. 2021	Mixture of species	Mixed	Triticum aestivum	Gramineae	Monocot	Grass	25	0-40	Severe	MDA	3	143.07	12.05	120.482	30.12	-0.1718	0.0232
	7	Abdi et al. 2021	Mixture of species	Mixed	Triticum aestivum	Gramineae	Monocot	Grass	25	0-40	Severe	MDA	3	49.698	6.02	73.7952	9.04	0.3953	0.0099
	7	Abdi et al. 2021	Mixture of species	Mixed	Triticum aestivum	Gramineae	Monocot	Grass	25	0-40	Severe	SS	3	47.87	5.63	55.114	2.011	0.1409	0.0051
	7	Abdi et al. 2021	Mixture of species	Mixed	Triticum aestivum	Gramineae	Monocot	Grass	25	0-40	Severe	SS	3	39.83	6.03	51.49	6.034	0.2568	0.0122
	7	Abdi et al. 2021	Mixture of species	Mixed	Triticum aestivum	Gramineae	Monocot	Grass	25	0-40	Severe	EL	3	49.58	1.67	48.75	0.42	-0.0169	0.0004
	7	Abdi et al. 2021	Mixture of species	Mixed	Triticum aestivum	Gramineae	Monocot	Grass	25	0-40	Severe	EL	3	52.5	2.92	50.42	0.42	-0.0404	0.0011
	7	Abdi et al. 2021	Mixture of species	Mixed	Triticum aestivum	Gramineae	Monocot	Grass	25	0-40	Severe	H2O2	3	66.29	2.29	47.54	2.29	-0.3325	0.0012
	7	Abdi et al. 2021	Mixture of species	Mixed	Triticum aestivum	Gramineae	Monocot	Grass	25	0-40	Severe	H2O2	3	27.89	2.743	20.11	2.29	-0.3271	0.0075
	8	Amiri et al. 2017	Rhizophagus irregularis	Single	Pelargonium graveolens	Geraniaceae	Dicot	Woody	75	60-80	Mild	Proline	3	4.24	0.5	3.01	1.1	-0.3426	0.0492
	8	Amiri et al. 2017	Funneliformis mosseae	Single	Pelargonium graveolens	Geraniaceae	Dicot	Woody	75	60-80	Mild	Proline	3	4.24	0.5	2.79	1	-0.4185	0.0475
	8	Amiri et al. 2017	Mixture of species	Mixed	Pelargonium graveolens	Geraniaceae	Dicot	Woody	75	60-80	Mild	Proline	3	4.24	0.5	2.69	0.4	-0.455	0.012
	8	Amiri et al. 2017	Rhizophagus irregularis	Single	Pelargonium graveolens	Geraniaceae	Dicot	Woody	50	40-60	Moderate	Proline	3	5.23	0.9	4.3	1.1	-0.1958	0.0317
	8	Amiri et al. 2017	Funneliformis mosseae	Single	Pelargonium graveolens	Geraniaceae	Dicot	Woody	50	40-60	Moderate	Proline	3	5.23	0.9	4.48	0.8	-0.1548	0.0205
	8	Amiri et al. 2017	Mixture of species	Mixed	Pelargonium graveolens	Geraniaceae	Dicot	Woody	50	40-60	Moderate	Proline	3	5.23	0.9	3.94	0.5	-0.2832	0.0152
	8	Amiri et al. 2017	Rhizophagus irregularis	Single	Pelargonium graveolens	Geraniaceae	Dicot	Woody	75	60-80	Mild	SS	3	25.4	4.4	32.9	2.7	0.2587	0.0122
	8	Amiri et al. 2017	Funneliformis mosseae	Single	Pelargonium graveolens	Geraniaceae	Dicot	Woody	75	60-80	Mild	SS	3	25.4	4.4	31.8	3.1	0.2247	0.0132
	8	Amiri et al. 2017	Mixture of species	Mixed	Pelargonium graveolens	Geraniaceae	Dicot	Woody	75	60-80	Mild	SS	3	25.4	4.4	30	4.1	0.1664	0.0162
	8	Amiri et al. 2017	Rhizophagus irregularis	Single	Pelargonium graveolens	Geraniaceae	Dicot	Woody	50	40-60	Moderate	SS	3	17.6	2.2	22	3.4	0.2231	0.0132
	8	Amiri et al. 2017	Funneliformis mosseae	Single	Pelargonium graveolens	Geraniaceae	Dicot	Woody	50	40-60	Moderate	SS	3	17.6	2.2	21.3	2.3	0.1908	0.0091
	8	Amiri et al. 2017	Mixture of species	Mixed	Pelargonium graveolens	Geraniaceae	Dicot	Woody	50	40-60	Moderate	SS	3	17.6	2.2	21.1	3.3	0.1814	0.0134
	9	Anli et al. 2020	Rhizophagus irregularis	Single	Phoenix dactylifera	Arecaceae	Monocot	Woody	75	60-80	Mild	CAR	6	39.3	1.39	49.34	1.39	0.2275	0.0003
	9	Anli et al. 2020	Mixture of species	Mixed	Phoenix dactylifera	Arecaceae	Monocot	Woody	25	0-40	Severe	CAR	6	26.96	0.68	41.02	1.39	0.4197	0.0003
	9	Anli et al. 2020	Rhizophagus irregularis	Single	Phoenix dactylifera	Arecaceae	Monocot	Woody	75	60-80	Mild	CAR	6	39.3	1.39	49.6	0.68	0.2328	0.0002
	9	Anli et al. 2020	Mixture of species	Mixed	Phoenix dactylifera	Arecaceae	Monocot	Woody	25	0-40	Severe	CAR	6	26.96	0.68	38.7	1.39	0.3615	0.0003
	9	Anli et al. 2020	Rhizophagus irregularis	Single	Phoenix dactylifera	Arecaceae	Monocot	Woody	75	60-80	Mild	SS	6	29.86	0.1	33.73	0.1	0.1219	0
	9	Anli et al. 2020	Mixture of species	Mixed	Phoenix dactylifera	Arecaceae	Monocot	Woody	25	0-40	Severe	SS	6	24.33	0.66	29.3	0.66	0.1859	0.0002
	9	Anli et al. 2020	Rhizophagus irregularis	Single	Phoenix dactylifera	Arecaceae	Monocot	Woody	75	60-80	Mild	SS	6	29.86	0	37.88	2.69	0.2379	0.0008
	9	Anli et al. 2020	Mixture of species	Mixed	Phoenix dactylifera	Arecaceae	Monocot	Woody	25	0-40	Severe	SS	6	24.33	0.66	32.6	2.03	0.2926	0.0008
	9	Anli et al. 2020	Rhizophagus irregularis	Single	Phoenix dactylifera	Arecaceae	Monocot	Woody	75	60-80	Mild	MDA	6	16.15	0.955	8.99	0.955	-0.5858	0.0025
	9	Anli et al. 2020	Mixture of species	Mixed	Phoenix dactylifera	Arecaceae	Monocot	Woody	25	0-40	Severe	MDA	6	25.78	1.16	20.68	2.3	-0.2204	0.0024
	9	Anli et al. 2020	Rhizophagus irregularis	Single	Phoenix dactylifera	Arecaceae	Monocot	Woody	75	60-80	Mild	MDA	6	16.15	0.955	13.45	0.955	-0.1829	0.0014
	9	Anli et al. 2020	Mixture of species	Mixed	Phoenix dactylifera	Arecaceae	Monocot	Woody	25	0-40	Severe	MDA	6	25.78	1.16	16.87	1.16	-0.4241	0.0011
	9	Anli et al. 2020	Rhizophagus irregularis	Single	Phoenix dactylifera	Arecaceae	Monocot	Woody	75	60-80	Mild	H2O2	6	14.87	0.79	15.68	0.97	0.053	0.0011
	9	Anli et al. 2020	Mixture of species	Mixed	Phoenix dactylifera	Arecaceae	Monocot	Woody	25	0-40	Severe	H2O2	6	27.7	0.79	24.74	0.79	-0.113	0.0003
	9	Anli et al. 2020	Rhizophagus irregularis	Single	Phoenix dactylifera	Arecaceae	Monocot	Woody	75	60-80	Mild	H2O2	6	14.87	0.79	12.6	1.18	-0.1656	0.0019
	9	Anli et al. 2020	Mixture of species	Mixed	Phoenix dactylifera	Arecaceae	Monocot	Woody	25	0-40	Severe	H2O2	6	27.7	0.79	22.15	0.79	-0.2236	0.0003
	10	Armada et al. 2015	Mixture of species	Mixed	Zea mays	Gramineae	Monocot	Grass	10	0-40	Severe	EL	10	8.46	2.01	3.57	1.11	-0.8628	0.0153
	10	Armada et al. 2015	Mixture of species	Mixed	Zea mays	Gramineae	Monocot	Grass	10	0-40	Severe	Proline	4	889.2	129.6	571.7	164	-0.4417	0.0259
	10	Armada et al. 2015	Mixture of species	Mixed	Zea mays	Gramineae	Monocot	Grass	10	0-40	Severe	Proline	4	1754.7	259.6	200.1	20	-2.1712	0.008
	10	Armada et al. 2015	Mixture of species	Mixed	Zea mays	Gramineae	Monocot	Grass	10	0-40	Severe	CAR	5	186.36	91.2	227.89	141.7	0.2012	0.1252
	10	Armada et al. 2015	Mixture of species	Mixed	Zea mays	Gramineae	Monocot	Grass	10	0-40	Severe	MDA	4	611.3	313.04	365.2	156.3	-0.5151	0.1114
	10	Armada et al. 2015	Mixture of species	Mixed	Zea mays	Gramineae	Monocot	Grass	10	0-40	Severe	MDA	4	113.7	17.2	33.3	40.8	-1.228	0.381
	10	Armada et al. 2015	Mixture of species	Mixed	Zea mays	Gramineae	Monocot	Grass	10	0-40	Severe	H2O2	4	395.4	166.4	287.1	141.8	-0.3201	0.1053
	10	Armada et al. 2015	Mixture of species	Mixed	Zea mays	Gramineae	Monocot	Grass	10	0-40	Severe	H2O2	4	560.9	244.2	237.1	90.8	-0.8611	0.0841
	11	Aroca et al. 2008a	Rhizophagus irregularis	Single	Lactuca sativa	Compositae	Dicot	Herbaceous	60	40-60	Moderate	ABA	5	184.79	76.51	722.05	84.16	1.3629	0.037
	11	Aroca et al. 2008a	Rhizophagus irregularis	Single	Lactuca sativa	Compositae	Dicot	Herbaceous	60	40-60	Moderate	ABA	5	230.43	19.43	121.73	58.31	-0.6381	0.0473
	12	Asensio et al. 2012	Mixture of species	Mixed	Solanum lycopersicum	Solanaceae	Dicot	Herbaceous	60	40-60	Moderate	CAR	5	4.08	0.73	3.51	0.366	-0.1505	0.0086
	12	Asensio et al. 2012	Mixture of species	Mixed	Solanum lycopersicum	Solanaceae	Dicot	Herbaceous	60	40-60	Moderate	ABA	5	445.67	287.044	411.76	75.82	-0.0791	0.0897
	13	Asrar et al. 2011	Septoglomus constrictum	Single	Tagetes erecta	Compositae	Dicot	Herbaceous	75	60-80	Mild	CAR	3	346.7	19.2	354.7	9.4	0.0228	0.0013
	13	Asrar et al. 2011	Septoglomus constrictum	Single	Tagetes erecta	Compositae	Dicot	Herbaceous	50	40-60	Moderate	CAR	3	335.9	19.2	346.7	9.4	0.0316	0.0013
	13	Asrar et al. 2011	Septoglomus constrictum	Single	Tagetes erecta	Compositae	Dicot	Herbaceous	25	0-40	Severe	CAR	3	309.3	19.2	335.9	9.4	0.0825	0.0015
	14	Asrar et al. 2012	Glomus deserticola	Single	Antirrhinum majus	Scrophulariaceae	Dicot	Herbaceous	75	60-80	Mild	EL	4	34	5.8	31	7	-0.0924	0.02
	14	Asrar et al. 2012	Glomus deserticola	Single	Antirrhinum majus	Scrophulariaceae	Dicot	Herbaceous	50	40-60	Moderate	EL	4	58	8	54	9	-0.0715	0.0117
	14	Asrar et al. 2012	Glomus deserticola	Single	Antirrhinum majus	Scrophulariaceae	Dicot	Herbaceous	25	0-40	Severe	EL	4	65	10	59	10.2	-0.0968	0.0134
	14	Asrar et al. 2012	Glomus deserticola	Single	Antirrhinum majus	Scrophulariaceae	Dicot	Herbaceous	75	60-80	Mild	Proline	4	1.4	0.26	1.2	0.3	-0.1542	0.0242
	14	Asrar et al. 2012	Glomus deserticola	Single	Antirrhinum majus	Scrophulariaceae	Dicot	Herbaceous	50	40-60	Moderate	Proline	4	2.2	0.26	1.8	0.3	-0.2007	0.0104
	14	Asrar et al. 2012	Glomus deserticola	Single	Antirrhinum majus	Scrophulariaceae	Dicot	Herbaceous	25	0-40	Severe	Proline	4	2.7	0.26	1.9	0.3	-0.3514	0.0086
	15	Azmat and Moin, 2019	Rhizophagus fasciculatus	Single	Conocarpus erectus	Combretaceae	Dicot	Woody	50	40-60	Moderate	CAR	3	5.5	0.1	5	1.2	-0.0953	0.0193
	15	Azmat and Moin, 2019	Rhizophagus fasciculatus	Single	Conocarpus erectus	Combretaceae	Dicot	Woody	50	40-60	Moderate	Proline	3	32	0.5	28.3	0.3	-0.1229	0.0001
	15	Azmat and Moin, 2019	Rhizophagus fasciculatus	Single	Conocarpus erectus	Combretaceae	Dicot	Woody	50	40-60	Moderate	Proline	3	34	1	32.3	0.3	-0.0513	0.0003
	15	Azmat and Moin, 2019	Rhizophagus fasciculatus	Single	Conocarpus erectus	Combretaceae	Dicot	Woody	50	40-60	Moderate	H2O2	3	0.03	1.2	0.04	0	0.2877	533.333
	16	Bagheri et al. 2019	Rhizophagus irregularis	Single	Zinnia elegans	Compositae	Dicot	Herbaceous	80	60-80	Mild	CAR	6	9.2	0.83	8.89	1.225	-0.0343	0.0045
	16	Bagheri et al. 2019	Rhizophagus irregularis	Single	Zinnia elegans	Compositae	Dicot	Herbaceous	60	40-60	Moderate	CAR	6	6.15	0.96	7.36	1.225	0.1796	0.0087
	16	Bagheri et al. 2019	Rhizophagus irregularis	Single	Zinnia elegans	Compositae	Dicot	Herbaceous	40	0-40	Severe	CAR	6	6.48	0.32	6.13	0.93	-0.0555	0.0042
	16	Bagheri et al. 2019	Rhizophagus irregularis	Single	Zinnia elegans	Compositae	Dicot	Herbaceous	80	60-80	Mild	CAR	6	9.2	0.83	10.17	1.98	0.1002	0.0077
	16	Bagheri et al. 2019	Rhizophagus irregularis	Single	Zinnia elegans	Compositae	Dicot	Herbaceous	60	40-60	Moderate	CAR	6	6.15	0.96	7.02	0.96	0.1323	0.0072
	16	Bagheri et al. 2019	Rhizophagus irregularis	Single	Zinnia elegans	Compositae	Dicot	Herbaceous	40	0-40	Severe	CAR	6	6.48	0.32	6.16	0.514	-0.0506	0.0016
	16	Bagheri et al. 2019	Funneliformis mosseae	Single	Zinnia elegans	Compositae	Dicot	Herbaceous	80	60-80	Mild	CAR	6	9.2	0.83	9.63	0.96	0.0457	0.003
	16	Bagheri et al. 2019	Funneliformis mosseae	Single	Zinnia elegans	Compositae	Dicot	Herbaceous	60	40-60	Moderate	CAR	6	6.15	0.96	6.26	1.47	0.0177	0.0133
	16	Bagheri et al. 2019	Funneliformis mosseae	Single	Zinnia elegans	Compositae	Dicot	Herbaceous	40	0-40	Severe	CAR	6	6.48	0.32	6.15	1.84	-0.0523	0.0153
	16	Bagheri et al. 2019	Mixture of species	Mixed	Zinnia elegans	Compositae	Dicot	Herbaceous	80	60-80	Mild	CAR	6	9.2	0.83	10.74	1.91	0.1548	0.0066
	16	Bagheri et al. 2019	Mixture of species	Mixed	Zinnia elegans	Compositae	Dicot	Herbaceous	60	40-60	Moderate	CAR	6	6.15	0.96	6.9	1.4	0.1151	0.0109
	16	Bagheri et al. 2019	Mixture of species	Mixed	Zinnia elegans	Compositae	Dicot	Herbaceous	40	0-40	Severe	CAR	6	6.48	0.32	4.84	0.86	-0.2918	0.0057
	17	Bakr et al. 2018	Glomus sp.,	Mixed	Solanum lycopersicum	Solanaceae	Dicot	Herbaceous	75	60-80	Mild	Proline	4	84.8	31.2	76.2	31.3	-0.1069	0.076
	17	Bakr et al. 2018	Glomus sp.,	Mixed	Solanum lycopersicum	Solanaceae	Dicot	Herbaceous	50	40-60	Moderate	Proline	4	29.2	31.2	15.7	31.3	-0.6205	1.2791
	17	Bakr et al. 2018	Glomus sp.,	Mixed	Solanum lycopersicum	Solanaceae	Dicot	Herbaceous	25	0-40	Severe	Proline	4	32.6	31.2	31.8	31.3	-0.0248	0.4712
	18	Barnawal et al. 2013	Rhizophagus irregularis	Single	Trigonella foenum-graecum	Leguminosae	Dicot	Herbaceous	80	60-80	Mild	MDA	5	13.1	1.74	10.33	2.57	-0.2376	0.0159
	18	Barnawal et al. 2013	Rhizophagus irregularis	Single	Trigonella foenum-graecum	Leguminosae	Dicot	Herbaceous	60	40-60	Moderate	MDA	5	19.05	0.63	14.69	1.83	-0.2599	0.0033
	19	Begum et al. 2019	Diversispora versiformis	Single	Zea mays	Gramineae	Monocot	Grass	60	40-60	Moderate	CAR	3	0.44	0.052	0.85	0.0849	0.6585	0.008
	19	Begum et al. 2019	Diversispora versiformis	Single	Zea mays	Gramineae	Monocot	Grass	40	0-40	Severe	CAR	3	0.36	0.05	0.45	0.05	0.2231	0.0105
	19	Begum et al. 2019	Diversispora versiformis	Single	Zea mays	Gramineae	Monocot	Grass	60	40-60	Moderate	MDA	3	0.79	0.086	0.39	0.15	-0.7059	0.0533
	19	Begum et al. 2019	Diversispora versiformis	Single	Zea mays	Gramineae	Monocot	Grass	40	0-40	Severe	MDA	3	1.25	0.079	0.91	0.034	-0.3175	0.0018
	19	Begum et al. 2019	Diversispora versiformis	Single	Zea mays	Gramineae	Monocot	Grass	60	40-60	Moderate	H2O2	3	29.49	2.43	19.19	1.61	-0.4297	0.0046
	19	Begum et al. 2019	Diversispora versiformis	Single	Zea mays	Gramineae	Monocot	Grass	40	0-40	Severe	H2O2	3	55.48	6.07	44.01	4.84	-0.2316	0.008
	19	Begum et al. 2019	Diversispora versiformis	Single	Zea mays	Gramineae	Monocot	Grass	60	40-60	Moderate	Proline	3	30.76	1.66	79.32	7.48	0.9473	0.0039
	19	Begum et al. 2019	Diversispora versiformis	Single	Zea mays	Gramineae	Monocot	Grass	40	0-40	Severe	Proline	3	37.98	4.15	81.73	5.81	0.7664	0.0057
	19	Begum et al. 2019	Diversispora versiformis	Single	Zea mays	Gramineae	Monocot	Grass	60	40-60	Moderate	SS	3	4.01	0.79	11.67	0.79	1.0682	0.0145
	19	Begum et al. 2019	Diversispora versiformis	Single	Zea mays	Gramineae	Monocot	Grass	40	0-40	Severe	SS	3	5.17	1.05	13.99	0.79	0.9955	0.0148
	20	Begum et al. 2020	Diversispora versiformis	Single	Nicotiana tabacum	Solanaceae	Dicot	Herbaceous	50	40-60	Moderate	CAR	4	0.35	0.02	0.57	0.06	0.4877	0.0036
	20	Begum et al. 2020	Diversispora versiformis	Single	Nicotiana tabacum	Solanaceae	Dicot	Herbaceous	50	40-60	Moderate	Proline	4	17.6	1.69	35.77	1.12	0.7092	0.0026
	20	Begum et al. 2020	Diversispora versiformis	Single	Nicotiana tabacum	Solanaceae	Dicot	Herbaceous	50	40-60	Moderate	SS	4	2.82	1.22	7.04	0.2	0.9149	0.047
	20	Begum et al. 2020	Diversispora versiformis	Single	Nicotiana tabacum	Solanaceae	Dicot	Herbaceous	50	40-60	Moderate	H2O2	4	22.21	0.52	13.31	0.52	-0.512	0.0005
	20	Begum et al. 2020	Diversispora versiformis	Single	Nicotiana tabacum	Solanaceae	Dicot	Herbaceous	50	40-60	Moderate	MDA	4	0.71	0.1	0.301	0.04	-0.8582	0.0094
	20	Begum et al. 2020	Diversispora versiformis	Single	Nicotiana tabacum	Solanaceae	Dicot	Herbaceous	50	40-60	Moderate	ABA	4	3.2	0.26	7.1	0.26	0.7969	0.002
	20	Begum et al. 2020	Diversispora versiformis	Single	Nicotiana tabacum	Solanaceae	Dicot	Herbaceous	50	40-60	Moderate	ABA	4	1.42	0.44	7.28	0	1.6345	0.024
	21	Beltrano and Ronco, 2008	Glomus claroideum	Single	Triticum aestivum	Gramineae	Monocot	Grass	50	40-60	Moderate	EL	10	150.81	38.42	106.28	28.8	-0.3499	0.0138
	21	Beltrano and Ronco, 2008	Glomus claroideum	Single	Triticum aestivum	Gramineae	Monocot	Grass	40	0-40	Severe	EL	10	85.02	32.002	59.72	25.6	-0.3532	0.0325
	22	Benhiba et al. 2015	Funneliformis mosseae	Single	Phoenix dactylifera	Arecaceae	Monocot	Woody	75	60-80	Mild	SS	6	73.6	18.5	65.1	3.37	-0.1227	0.011
	22	Benhiba et al. 2015	Rhizophagus irregularis	Single	Phoenix dactylifera	Arecaceae	Monocot	Woody	75	60-80	Mild	SS	6	73.6	18.5	64.8	3.37	-0.1273	0.011
	22	Benhiba et al. 2015	Funneliformis mosseae	Single	Phoenix dactylifera	Arecaceae	Monocot	Woody	25	0-40	Severe	SS	6	41.5	18.5	57.9	3.37	0.333	0.0337
	22	Benhiba et al. 2015	Rhizophagus irregularis	Single	Phoenix dactylifera	Arecaceae	Monocot	Woody	25	0-40	Severe	SS	6	41.5	18.5	61.5	3.37	0.3933	0.0336
	22	Benhiba et al. 2015	Funneliformis mosseae	Single	Phoenix dactylifera	Arecaceae	Monocot	Woody	75	60-80	Mild	Proline	6	5.59	3.73	5.86	4.25	0.0472	0.1619
	22	Benhiba et al. 2015	Rhizophagus irregularis	Single	Phoenix dactylifera	Arecaceae	Monocot	Woody	75	60-80	Mild	Proline	6	5.59	3.73	5.78	4.25	0.0334	0.1643
	22	Benhiba et al. 2015	Funneliformis mosseae	Single	Phoenix dactylifera	Arecaceae	Monocot	Woody	25	0-40	Severe	Proline	6	12.05	3.73	12.95	4.25	0.072	0.0339
	22	Benhiba et al. 2015	Rhizophagus irregularis	Single	Phoenix dactylifera	Arecaceae	Monocot	Woody	25	0-40	Severe	Proline	6	12.05	3.73	13.42	4.25	0.1077	0.0327
	22	Benhiba et al. 2015	Funneliformis mosseae	Single	Phoenix dactylifera	Arecaceae	Monocot	Woody	75	60-80	Mild	MDA	6	43.23	12.86	41.42	6.08	-0.0428	0.0183
	22	Benhiba et al. 2015	Rhizophagus irregularis	Single	Phoenix dactylifera	Arecaceae	Monocot	Woody	75	60-80	Mild	MDA	6	43.23	12.86	34.61	6.08	-0.2224	0.0199
	22	Benhiba et al. 2015	Funneliformis mosseae	Single	Phoenix dactylifera	Arecaceae	Monocot	Woody	25	0-40	Severe	MDA	6	65.51	12.86	49.4	6.08	-0.2823	0.0089
	22	Benhiba et al. 2015	Rhizophagus irregularis	Single	Phoenix dactylifera	Arecaceae	Monocot	Woody	25	0-40	Severe	MDA	6	65.51	12.86	43.1	6.08	-0.4187	0.0097
	22	Benhiba et al. 2015	Funneliformis mosseae	Single	Phoenix dactylifera	Arecaceae	Monocot	Woody	75	60-80	Mild	H2O2	6	23.1	7.1	24.5	2.71	0.0588	0.0178
	22	Benhiba et al. 2015	Rhizophagus irregularis	Single	Phoenix dactylifera	Arecaceae	Monocot	Woody	75	60-80	Mild	H2O2	6	23.1	7.1	23.9	2.71	0.034	0.0179
	22	Benhiba et al. 2015	Funneliformis mosseae	Single	Phoenix dactylifera	Arecaceae	Monocot	Woody	25	0-40	Severe	H2O2	6	35.4	7.1	29.9	2.71	-0.1689	0.0081
	22	Benhiba et al. 2015	Rhizophagus irregularis	Single	Phoenix dactylifera	Arecaceae	Monocot	Woody	25	0-40	Severe	H2O2	6	35.4	7.1	26.7	2.71	-0.282	0.0084
	23	Bompadre et al. 2013	Rhizophagus irregularis	Single	Olea europaea	Oleaceae	Dicot	Woody	80	60-80	Mild	MDA	6	544	34.29	430	58.78	-0.2352	0.0038
	23	Bompadre et al. 2013	Rhizophagus irregularis	Single	Olea europaea	Oleaceae	Dicot	Woody	80	60-80	Mild	MDA	6	544	34.29	456	80.83	-0.1765	0.0059
	23	Bompadre et al. 2013	Mixture of species	Mixed	Olea europaea	Oleaceae	Dicot	Woody	80	60-80	Mild	MDA	6	544	34.29	422	34.29	-0.2539	0.0018
	23	Bompadre et al. 2013	Rhizophagus irregularis	Single	Olea europaea	Oleaceae	Dicot	Woody	50	40-60	Moderate	MDA	6	527	107.77	465	44.09	-0.1252	0.0085
	23	Bompadre et al. 2013	Rhizophagus irregularis	Single	Olea europaea	Oleaceae	Dicot	Woody	50	40-60	Moderate	MDA	6	527	107.77	256	151.86	-0.722	0.0656
	23	Bompadre et al. 2013	Mixture of species	Mixed	Olea europaea	Oleaceae	Dicot	Woody	50	40-60	Moderate	MDA	6	527	107.77	421	132.27	-0.2246	0.0234
	23	Bompadre et al. 2013	Rhizophagus irregularis	Single	Olea europaea	Oleaceae	Dicot	Woody	80	60-80	Mild	MDA	6	55	19.59	139	71.035	0.9271	0.0647
	23	Bompadre et al. 2013	Rhizophagus irregularis	Single	Olea europaea	Oleaceae	Dicot	Woody	80	60-80	Mild	MDA	6	55	19.59	122	53.88	0.7967	0.0537
	23	Bompadre et al. 2013	Mixture of species	Mixed	Olea europaea	Oleaceae	Dicot	Woody	80	60-80	Mild	MDA	6	55	19.59	180	41.64	1.1856	0.0301
	23	Bompadre et al. 2013	Rhizophagus irregularis	Single	Olea europaea	Oleaceae	Dicot	Woody	50	40-60	Moderate	MDA	6	45	66.14	205	26.944	1.5163	0.3629
	23	Bompadre et al. 2013	Rhizophagus irregularis	Single	Olea europaea	Oleaceae	Dicot	Woody	50	40-60	Moderate	MDA	6	45	66.14	107	14.69	0.8662	0.3632
	23	Bompadre et al. 2013	Mixture of species	Mixed	Olea europaea	Oleaceae	Dicot	Woody	50	40-60	Moderate	MDA	6	45	66.14	113	19.59	0.9207	0.3651
	24	Boutasknit et al. 2020	Mixture of species	Mixed	Ceratonia siliqua	Leguminosae	Dicot	Woody	50	40-60	Moderate	SS	5	39.45	0.71	48.68	19.9	0.2102	0.0335
	24	Boutasknit et al. 2020	Mixture of species	Mixed	Ceratonia siliqua	Leguminosae	Dicot	Woody	50	40-60	Moderate	SS	5	38.18	2.12	45.5	0.71	0.1754	0.0007
	24	Boutasknit et al. 2020	Mixture of species	Mixed	Ceratonia siliqua	Leguminosae	Dicot	Woody	50	40-60	Moderate	H2O2	5	100.58	10.01	76.18	10.01	-0.2779	0.0054
	24	Boutasknit et al. 2020	Mixture of species	Mixed	Ceratonia siliqua	Leguminosae	Dicot	Woody	50	40-60	Moderate	H2O2	5	68.14	15.5	71.2	5.54	0.0439	0.0116
	24	Boutasknit et al. 2020	Mixture of species	Mixed	Ceratonia siliqua	Leguminosae	Dicot	Woody	50	40-60	Moderate	MDA	5	26.89	2.68	24.14	3.06	-0.1079	0.0052
	24	Boutasknit et al. 2020	Mixture of species	Mixed	Ceratonia siliqua	Leguminosae	Dicot	Woody	50	40-60	Moderate	MDA	5	28.96	1.92	24.82	1.92	-0.1543	0.0021
	25	Calvo-Polanco et al. 2016	Rhizophagus irregularis	Single	Solanum lycopersicum	Solanaceae	Dicot	Herbaceous	50	40-60	Moderate	MDA	5	45.23	8.14	69.65	4.07	0.4317	0.0072
	25	Calvo-Polanco et al. 2016	Rhizophagus irregularis	Single	Solanum lycopersicum	Solanaceae	Dicot	Herbaceous	50	40-60	Moderate	MDA	5	25.33	3.62	29.85	6.78	0.1642	0.0144
	25	Calvo-Polanco et al. 2016	Rhizophagus irregularis	Single	Solanum lycopersicum	Solanaceae	Dicot	Herbaceous	50	40-60	Moderate	MDA	5	14.92	0.9	24.87	2.26	0.511	0.0024
	25	Calvo-Polanco et al. 2016	Rhizophagus irregularis	Single	Solanum lycopersicum	Solanaceae	Dicot	Herbaceous	50	40-60	Moderate	MDA	5	23.52	0.9	25.32	1.8	0.0737	0.0013
	25	Calvo-Polanco et al. 2016	Rhizophagus irregularis	Single	Solanum lycopersicum	Solanaceae	Dicot	Herbaceous	50	40-60	Moderate	MDA	5	38.44	2.71	49.75	3.17	0.2579	0.0018
	25	Calvo-Polanco et al. 2016	Rhizophagus irregularis	Single	Solanum lycopersicum	Solanaceae	Dicot	Herbaceous	50	40-60	Moderate	Proline	5	39.61	4.45	14.88	5.05	-0.9791	0.0256
	25	Calvo-Polanco et al. 2016	Rhizophagus irregularis	Single	Solanum lycopersicum	Solanaceae	Dicot	Herbaceous	50	40-60	Moderate	Proline	5	8.14	0.84	8.98	1.12	0.0982	0.0052
	25	Calvo-Polanco et al. 2016	Rhizophagus irregularis	Single	Solanum lycopersicum	Solanaceae	Dicot	Herbaceous	50	40-60	Moderate	Proline	5	21.91	3.08	26.4	3.37	0.1864	0.0072
	25	Calvo-Polanco et al. 2016	Rhizophagus irregularis	Single	Solanum lycopersicum	Solanaceae	Dicot	Herbaceous	50	40-60	Moderate	Proline	5	20.22	0.84	10.11	1.68	-0.6931	0.0059
	25	Calvo-Polanco et al. 2016	Rhizophagus irregularis	Single	Solanum lycopersicum	Solanaceae	Dicot	Herbaceous	50	40-60	Moderate	Proline	5	9.55	3.08	12.64	1.12	0.2803	0.0224
	26	Chen et al. 2020	Rhizophagus irregularis	Single	Catalpa bungei	Bignoniaceae	Dicot	Woody	50	40-60	Moderate	CAR	3	0.21	0.14	0.3	0.035	0.3567	0.1527
	26	Chen et al. 2020	Rhizophagus irregularis	Single	Catalpa bungei	Bignoniaceae	Dicot	Woody	30	0-40	Severe	CAR	3	0.12	0.069	0.19	0.1	0.4595	0.2025
	26	Chen et al. 2020	Rhizophagus irregularis	Single	Catalpa bungei	Bignoniaceae	Dicot	Woody	50	40-60	Moderate	H2O2	3	1.19	0.069	0.856	0.086	-0.3294	0.0045
	26	Chen et al. 2020	Rhizophagus irregularis	Single	Catalpa bungei	Bignoniaceae	Dicot	Woody	30	0-40	Severe	H2O2	3	1.866	0.45	0.856	0.05	-0.7793	0.0205
	26	Chen et al. 2020	Rhizophagus irregularis	Single	Catalpa bungei	Bignoniaceae	Dicot	Woody	50	40-60	Moderate	H2O2	3	0.57	0.034	0.57	0.017	0	0.0015
	26	Chen et al. 2020	Rhizophagus irregularis	Single	Catalpa bungei	Bignoniaceae	Dicot	Woody	30	0-40	Severe	H2O2	3	0.78	0.21	0.77	0.017	-0.0129	0.0243
	26	Chen et al. 2020	Rhizophagus irregularis	Single	Catalpa bungei	Bignoniaceae	Dicot	Woody	50	40-60	Moderate	ABA	3	0.93	0.2	0.51	0.06	-0.6008	0.02
	26	Chen et al. 2020	Rhizophagus irregularis	Single	Catalpa bungei	Bignoniaceae	Dicot	Woody	30	0-40	Severe	ABA	3	0.43	0.35	0.39	0.05	-0.0976	0.2263
	27	Chitarra et al. 2016	Rhizophagus irregularis	Single	Solanum lycopersicum	Solanaceae	Dicot	Herbaceous	30	40-60	Severe	ABA	3	694.84	56.91	51.64	8.12	-2.5994	0.0105
	27	Chitarra et al. 2016	Funneliformis mosseae	Single	Solanum lycopersicum	Solanaceae	Dicot	Herbaceous	30	0-40	Severe	ABA	3	694.84	56.91	84.51	16.24	-2.1068	0.0145
	27	Chitarra et al. 2016	Rhizophagus irregularis	Single	Solanum lycopersicum	Solanaceae	Dicot	Herbaceous	30	0-40	Severe	ABA	3	1698.1	16.3	386.79	32.66	-1.4794	0.0024
	27	Chitarra et al. 2016	Funneliformis mosseae	Single	Solanum lycopersicum	Solanaceae	Dicot	Herbaceous	30	0-40	Severe	ABA	3	1698.1	16.3	462.26	32.66	-1.3011	0.0017
	27	Chitarra et al. 2016	Rhizophagus irregularis	Single	Solanum lycopersicum	Solanaceae	Dicot	Herbaceous	30	0-40	Severe	Proline	3	18.69	2.19	34.21	12.07	0.6045	0.0461
	27	Chitarra et al. 2016	Funneliformis mosseae	Single	Solanum lycopersicum	Solanaceae	Dicot	Herbaceous	30	0-40	Severe	Proline	3	18.69	2.19	50.36	15.9	0.9912	0.0378
	27	Chitarra et al. 2016	Rhizophagus irregularis	Single	Solanum lycopersicum	Solanaceae	Dicot	Herbaceous	30	0-40	Severe	H2O2	3	0.62	0.14	0.35	0.03	-0.5718	0.0194
	27	Chitarra et al. 2016	Funneliformis mosseae	Single	Solanum lycopersicum	Solanaceae	Dicot	Herbaceous	30	0-40	Severe	H2O2	3	0.62	0.14	0.28	0.07	-0.7949	0.0378
	28	Doubkova et al. 2013	Glomus sp.,	Single	Knautia arvensis	Dipsacaceae	Dicot	Herbaceous	55	40-60	Moderate	Proline	6	0.3	0.14	0.05	0	-1.7918	0.0363
	28	Doubkova et al. 2013	Mixture of species	Mixed	Knautia arvensis	Dipsacaceae	Dicot	Herbaceous	55	40-60	Moderate	Proline	6	0.3	0.14	0.04	0	-2.0149	0.0363
	28	Doubkova et al. 2013	Glomus sp.,	Single	Knautia arvensis	Dipsacaceae	Dicot	Herbaceous	40	0-40	Severe	Proline	6	0.768	0.61	0.04	0.02	-2.9549	0.1468
	28	Doubkova et al. 2013	Mixture of species	Mixed	Knautia arvensis	Dipsacaceae	Dicot	Herbaceous	40	0-40	Severe	Proline	6	0.768	61	0.045	0.02	-2.8371	1051.48
	28	Doubkova et al. 2013	Glomus sp.,	Single	Knautia arvensis	Dipsacaceae	Dicot	Herbaceous	35	0-40	Severe	Proline	6	1.14	0.78	0.068	0.02	-2.8193	0.0924
	28	Doubkova et al. 2013	Mixture of species	Mixed	Knautia arvensis	Dipsacaceae	Dicot	Herbaceous	35	0-40	Severe	Proline	6	1.14	0.78	0.076	0.04	-2.7081	0.1242
	28	Doubkova et al. 2013	Glomus sp.,	Single	Knautia arvensis	Dipsacaceae	Dicot	Herbaceous	25	0-40	Severe	Proline	6	1.76	0.52	0.31	0.25	-1.7365	0.1229
	28	Doubkova et al. 2013	Mixture of species	Mixed	Knautia arvensis	Dipsacaceae	Dicot	Herbaceous	25	0-40	Severe	Proline	6	1.76	0.52	0.96	0.65	-0.6061	0.091
	28	Doubkova et al. 2013	Glomus sp.,	Single	Knautia arvensis	Dipsacaceae	Dicot	Herbaceous	55	40-60	Moderate	ABA	6	13.42	5.78	15.39	6.6	0.137	0.0616
	28	Doubkova et al. 2013	Mixture of species	Mixed	Knautia arvensis	Dipsacaceae	Dicot	Herbaceous	55	40-60	Moderate	ABA	6	13.42	5.78	30	7.74	0.8045	0.042
	28	Doubkova et al. 2013	Glomus sp.,	Single	Knautia arvensis	Dipsacaceae	Dicot	Herbaceous	40	0-40	Severe	ABA	6	16.97	8.69	21.71	5.78	0.2463	0.0555
	28	Doubkova et al. 2013	Mixture of species	Mixed	Knautia arvensis	Dipsacaceae	Dicot	Herbaceous	40	0-40	Severe	ABA	6	16.97	8.69	21.71	9.65	0.2463	0.0766
	28	Doubkova et al. 2013	Glomus sp.,	Single	Knautia arvensis	Dipsacaceae	Dicot	Herbaceous	35	0-40	Severe	ABA	6	38.29	11.58	28.03	18.37	-0.3119	0.0868
	28	Doubkova et al. 2013	Mixture of species	Mixed	Knautia arvensis	Dipsacaceae	Dicot	Herbaceous	35	0-40	Severe	ABA	6	38.29	11.58	21.32	6.76	-0.5855	0.032
	28	Doubkova et al. 2013	Glomus sp.,	Single	Knautia arvensis	Dipsacaceae	Dicot	Herbaceous	25	0-40	Severe	ABA	6	45	19.32	33.16	12.56	-0.3053	0.0546
	28	Doubkova et al. 2013	Mixture of species	Mixed	Knautia arvensis	Dipsacaceae	Dicot	Herbaceous	25	0-40	Severe	ABA	6	45	19.32	32.37	11.61	-0.3294	0.0522
	29	Fouad et al. 2014	Funneliformis mosseae	Single	Olea europaea	Oleaceae	Dicot	Woody	25	0-40	Severe	MDA	3	179.04	1.09	75.78	1.87	-0.8598	0.0002
	29	Fouad et al. 2014	Rhizophagus manihotis	Single	Olea europaea	Oleaceae	Dicot	Woody	25	0-40	Severe	MDA	3	179.04	1.09	69.98	1.056	-0.9394	0.0001
	29	Fouad et al. 2014	Funneliformis mosseae	Single	Olea europaea	Oleaceae	Dicot	Woody	25	0-40	Severe	EL	3	46.75	1.7667	28.25	1.71	-0.5037	0.0017
	29	Fouad et al. 2014	Rhizophagus manihotis	Single	Olea europaea	Oleaceae	Dicot	Woody	25	0-40	Severe	EL	3	46.75	1.7667	23.73	1.005	-0.6781	0.0011
	29	Fouad et al. 2014	Funneliformis mosseae	Single	Olea europaea	Oleaceae	Dicot	Woody	25	0-40	Severe	H2O2	3	99.02	0.7967	58.28	1.39	-0.5301	0.0002
	29	Fouad et al. 2014	Rhizophagus manihotis	Single	Olea europaea	Oleaceae	Dicot	Woody	25	0-40	Severe	H2O2	3	99.02	0.7967	54.34	0.1036	-0.6001	0
	30	Gong et al. 2015	Rhizophagus irregularis	Single	Setaria italica	Gramineae	Monocot	Grass	70	60-80	Mild	MDA	5	8.55	0.59	13.04	1.02	0.4221	0.0022
	30	Gong et al. 2015	Rhizophagus irregularis	Single	Setaria italica	Gramineae	Monocot	Grass	30	0-40	Severe	MDA	5	6.94	0.85	10.75	0.76	0.4376	0.004
	30	Gong et al. 2015	Rhizophagus irregularis	Single	Setaria italica	Gramineae	Monocot	Grass	70	60-80	Mild	MDA	5	6.65	0.75	10.32	0.75	0.4395	0.0036
	30	Gong et al. 2015	Rhizophagus irregularis	Single	Setaria italica	Gramineae	Monocot	Grass	30	0-40	Severe	MDA	5	5.78	0.93	8.33	0.44	0.3655	0.0057
	30	Gong et al. 2015	Rhizophagus irregularis	Single	Setaria italica	Gramineae	Monocot	Grass	70	60-80	Mild	H2O2	5	26.32	1.04	34.61	1.87	0.2738	0.0009
	30	Gong et al. 2015	Rhizophagus irregularis	Single	Setaria italica	Gramineae	Monocot	Grass	30	0-40	Severe	H2O2	5	22.59	1.45	29.84	1.45	0.2783	0.0013
	30	Gong et al. 2015	Rhizophagus irregularis	Single	Setaria italica	Gramineae	Monocot	Grass	70	60-80	Mild	H2O2	5	15.34	1.3	24	1.69	0.4476	0.0024
	30	Gong et al. 2015	Rhizophagus irregularis	Single	Setaria italica	Gramineae	Monocot	Grass	30	0-40	Severe	H2O2	5	12.19	1.12	18.75	0.75	0.4306	0.002
	31	Grumberg et al. 2014	Septoglomus constrictum	Single	Glycine max	Leguminosae	Dicot	Herbaceous	30	0-40	Severe	MDA	5	0.36	0.02	0.23	0.02	-0.448	0.0021
	31	Grumberg et al. 2014	Glomus sp.,	Single	Glycine max	Leguminosae	Dicot	Herbaceous	30	0-40	Severe	MDA	5	0.36	0.02	0.25	0.02	-0.3646	0.0019
	31	Grumberg et al. 2014	Glomus aggregatum	Single	Glycine max	Leguminosae	Dicot	Herbaceous	30	0-40	Severe	MDA	5	0.36	0.02	0.26	0.02	-0.3254	0.0018
	31	Grumberg et al. 2014	Mixture of species	Mixed	Glycine max	Leguminosae	Dicot	Herbaceous	30	0-40	Severe	MDA	5	0.36	0.02	0.27	0.02	-0.2877	0.0017
	31	Grumberg et al. 2014	Septoglomus constrictum	Single	Glycine max	Leguminosae	Dicot	Herbaceous	30	0-40	Severe	SS	5	86.68	4.48	95.35	4.78	0.0953	0.001
	31	Grumberg et al. 2014	Glomus sp.,	Single	Glycine max	Leguminosae	Dicot	Herbaceous	30	0-40	Severe	SS	5	86.68	4.48	88.78	4.48	0.0239	0.001
	31	Grumberg et al. 2014	Glomus aggregatum	Single	Glycine max	Leguminosae	Dicot	Herbaceous	30	0-40	Severe	SS	5	86.68	4.48	85.49	4.18	-0.0138	0.001
	31	Grumberg et al. 2014	Mixture of species	Mixed	Glycine max	Leguminosae	Dicot	Herbaceous	30	0-40	Severe	SS	5	86.68	4.48	75.62	4.18	-0.1365	0.0011
	31	Grumberg et al. 2014	Septoglomus constrictum	Single	Glycine max	Leguminosae	Dicot	Herbaceous	30	0-40	Severe	Proline	5	4.09	1.46	5.94	1.36	0.3732	0.036
	31	Grumberg et al. 2014	Glomus sp.,	Single	Glycine max	Leguminosae	Dicot	Herbaceous	30	0-40	Severe	Proline	5	4.09	1.46	10.13	1.56	0.907	0.0302
	31	Grumberg et al. 2014	Glomus aggregatum	Single	Glycine max	Leguminosae	Dicot	Herbaceous	30	0-40	Severe	Proline	5	4.09	1.46	9.399	1.46	0.8321	0.0303
	31	Grumberg et al. 2014	Mixture of species	Mixed	Glycine max	Leguminosae	Dicot	Herbaceous	30	0-40	Severe	Proline	5	4.09	1.46	6.48	1.75	0.4602	0.0401
	32	He et al. 2017	Rhizophagus irregularis	Single	Robinia pseudoacacia	Leguminosae	Dicot	Woody	35	0-40	Severe	CAR	6	0.01	0.0004	0.02	0.001	0.6931	0.0007
	32	He et al. 2017	Rhizophagus irregularis	Single	Robinia pseudoacacia	Leguminosae	Dicot	Woody	35	0-40	Severe	H2O2	6	53.87	2.4	36.27	2.13	-0.3956	0.0009
	32	He et al. 2017	Rhizophagus irregularis	Single	Robinia pseudoacacia	Leguminosae	Dicot	Woody	35	0-40	Severe	H2O2	6	44.27	5.6	25.33	1.33	-0.5583	0.0031
	32	He et al. 2017	Rhizophagus irregularis	Single	Robinia pseudoacacia	Leguminosae	Dicot	Woody	35	0-40	Severe	MDA	6	14.09	1.55	10.36	1.18	-0.3075	0.0042
	32	He et al. 2017	Rhizophagus irregularis	Single	Robinia pseudoacacia	Leguminosae	Dicot	Woody	35	0-40	Severe	MDA	6	15.64	1.64	13.45	1	-0.1509	0.0028
	33	He et al. 2020	Funneliformis mosseae	Single	Poncirus trifoliata	Rutaceae	Dicot	Woody	55	40-60	Moderate	H2O2	6	128.43	2.43	110.17	4.26	-0.1534	0.0003
	33	He et al. 2020	Funneliformis mosseae	Single	Poncirus trifoliata	Rutaceae	Dicot	Woody	55	40-60	Moderate	MDA	6	8.56	0.288	6.46	0.288	-0.2815	0.0005
	33	He et al. 2020	Funneliformis mosseae	Single	Poncirus trifoliata	Rutaceae	Dicot	Woody	55	40-60	Moderate	EL	6	70.34	4.14	59.65	1.72	-0.1648	0.0007
	34	Huang et al. 2010	Funneliformis mosseae	Single	Cucumis melo	Cucurbitaceae	Dicot	Herbaceous	55	40-60	Moderate	SS	8	2.1	0.03	2.66	0.1	0.2364	0.0002
	34	Huang et al. 2010	Diversispora versiformis	Single	Cucumis melo	Cucurbitaceae	Dicot	Herbaceous	55	40-60	Moderate	SS	8	2.1	0.03	2.52	0.06	0.1823	0.0001
	34	Huang et al. 2010	Rhizophagus irregularis	Single	Cucumis melo	Cucurbitaceae	Dicot	Herbaceous	55	40-60	Moderate	SS	8	2.1	0.03	2.33	0.08	0.1039	0.0002
	34	Huang et al. 2010	Funneliformis mosseae	Single	Cucumis melo	Cucurbitaceae	Dicot	Herbaceous	55	40-60	Moderate	SS	8	1.55	0.05	2.2	0.06	0.3502	0.0002
	34	Huang et al. 2010	Diversispora versiformis	Single	Cucumis melo	Cucurbitaceae	Dicot	Herbaceous	55	40-60	Moderate	SS	8	1.55	0.05	2.01	0.04	0.2599	0.0002
	34	Huang et al. 2010	Rhizophagus irregularis	Single	Cucumis melo	Cucurbitaceae	Dicot	Herbaceous	55	40-60	Moderate	SS	8	1.55	0.05	1.68	0.14	0.0805	0.001
	35	Huang et al. 2017	Funneliformis mosseae	Single	Poncirus trifoliata	Rutaceae	Dicot	Woody	30	0-40	Severe	H2O2	4	489.5	1.96	389.65	17.62	-0.2281	0.0005
	35	Huang et al. 2017	Funneliformis mosseae	Single	Poncirus trifoliata	Rutaceae	Dicot	Woody	30	0-40	Severe	H2O2	4	205.59	3.92	148.81	9.79	-0.3232	0.0012
	35	Huang et al. 2017	Funneliformis mosseae	Single	Poncirus trifoliata	Rutaceae	Dicot	Woody	30	0-40	Severe	MDA	4	37.93	1.57	32.62	2.55	-0.1508	0.002
	35	Huang et al. 2017	Funneliformis mosseae	Single	Poncirus trifoliata	Rutaceae	Dicot	Woody	30	0-40	Severe	MDA	4	14.74	0.98	11.79	0.59	-0.2233	0.0017
	36	Huang et al. 2020	Rhizophagus irregularis	Single	Malus hupehensis	Rosaceae	Dicot	Woody	55	40-60	Moderate	EL	4	41.9	5.61	31.93	1.25	-0.2717	0.0049
	36	Huang et al. 2020	Rhizophagus irregularis	Single	Malus hupehensis	Rosaceae	Dicot	Woody	55	40-60	Moderate	MDA	4	84.02	6.51	71.59	4.14	-0.1601	0.0023
	36	Huang et al. 2020	Rhizophagus irregularis	Single	Malus hupehensis	Rosaceae	Dicot	Woody	55	40-60	Moderate	H2O2	4	2.6	0.23	2.23	0.23	-0.1535	0.0046
	36	Huang et al. 2020	Rhizophagus irregularis	Single	Malus hupehensis	Rosaceae	Dicot	Woody	55	40-60	Moderate	SS	4	104.35	3.099	122.43	8.27	0.1598	0.0014
	36	Huang et al. 2020	Rhizophagus irregularis	Single	Malus hupehensis	Rosaceae	Dicot	Woody	55	40-60	Moderate	Proline	4	0.22	0.02	0.28	0.017	0.2412	0.003
	37	Huang et al. 2021	Rhizophagus irregularis	Single	Malus domestica	Rosaceae	Dicot	Woody	55	40-60	Moderate	EL	3	38.87	3.38	27.88	2.95	-0.3323	0.0063
	37	Huang et al. 2021	Rhizophagus irregularis	Single	Malus domestica	Rosaceae	Dicot	Woody	55	40-60	Moderate	H2O2	3	18.15	1.8	12.9	0.4	-0.3414	0.0036
	37	Huang et al. 2021	Rhizophagus irregularis	Single	Malus domestica	Rosaceae	Dicot	Woody	55	40-60	Moderate	Proline	3	0.23	0.012	0.33	0.01	0.361	0.0012
	37	Huang et al. 2021	Rhizophagus irregularis	Single	Malus domestica	Rosaceae	Dicot	Woody	55	40-60	Moderate	ABA	3	56.5	4.6	118.34	16.24	0.7393	0.0085
	38	Igiehon, and Babalola, 2021	Mixture of species	Mixed	Glycine max	Leguminosae	Dicot	Herbaceous	70	60-80	Mild	EL	8	84.32	27.52	36.32	31.16	-0.8423	0.1053
	38	Igiehon, and Babalola, 2021	Mixture of species	Mixed	Glycine max	Leguminosae	Dicot	Herbaceous	40	0-40	Severe	EL	8	95.35	31.16	31.14	23.75	-1.1191	0.0861
	38	Igiehon, and Babalola, 2021	Mixture of species	Mixed	Glycine max	Leguminosae	Dicot	Herbaceous	70	60-80	Mild	Proline	8	1.18	0.85	1.5	0.85	0.24	0.105
	38	Igiehon, and Babalola, 2021	Mixture of species	Mixed	Glycine max	Leguminosae	Dicot	Herbaceous	40	0-40	Severe	Proline	8	1.95	1.47	3.96	0.85	0.7084	0.0768
	39	Jadrane et al. 2021	Mixture of species	Mixed	Ceratonia siliqua	Leguminosae	Dicot	Woody	75	60-80	Mild	Proline	3	1.33	0.052	0.93	0.052	-0.3577	0.0016
	39	Jadrane et al. 2021	Mixture of species	Mixed	Ceratonia siliqua	Leguminosae	Dicot	Woody	50	40-60	Moderate	Proline	3	1.5	0.0173	1.25	0.052	-0.1823	0.0006
	39	Jadrane et al. 2021	Mixture of species	Mixed	Ceratonia siliqua	Leguminosae	Dicot	Woody	25	0-40	Severe	Proline	3	1.8	0.052	1.45	0	-0.2162	0.0003
	39	Jadrane et al. 2021	Mixture of species	Mixed	Ceratonia siliqua	Leguminosae	Dicot	Woody	75	60-80	Mild	SS	3	40	4.8	62.9	9.3	0.4527	0.0121
	39	Jadrane et al. 2021	Mixture of species	Mixed	Ceratonia siliqua	Leguminosae	Dicot	Woody	50	40-60	Moderate	SS	3	45.83	4.8	75.83	9.3	0.5036	0.0087
	39	Jadrane et al. 2021	Mixture of species	Mixed	Ceratonia siliqua	Leguminosae	Dicot	Woody	25	0-40	Severe	SS	3	49.58	4.8	80.83	9.3	0.4888	0.0075
	40	Jing et al. 2014	Funneliformis mosseae	Single	Onobrychis viciifolia	Leguminosae	Dicot	Herbaceous	80	60-80	Mild	MDA	3	2.09	0.17	1.7	0.09	-0.2065	0.0031
	40	Jing et al. 2014	Funneliformis mosseae	Single	Onobrychis viciifolia	Leguminosae	Dicot	Herbaceous	40	0-40	Severe	MDA	3	0.92	0.08	0.75	0.08	-0.2043	0.0063
	41	Krishna et al. 2018	Glomus coronatum	Single	Capsicum annuum	Solanaceae	Dicot	Herbaceous	60	40-60	Moderate	EL	3	52.09	0.26	25.8	1.03	-0.7026	0.0005
	41	Krishna et al. 2018	Glomus coronatum	Single	Capsicum annuum	Solanaceae	Dicot	Herbaceous	60	40-60	Moderate	EL	3	42.6	0.56	20.89	0.77	-0.7126	0.0005
	41	Krishna et al. 2018	Glomus coronatum	Single	Capsicum annuum	Solanaceae	Dicot	Herbaceous	60	40-60	Moderate	EL	3	52.9	0	21.92	0.77	-0.881	0.0004
	41	Krishna et al. 2018	Glomus coronatum	Single	Capsicum annuum	Solanaceae	Dicot	Herbaceous	60	40-60	Moderate	EL	3	45.6	1.8	22.69	0.77	-0.698	0.0009
	41	Krishna et al. 2018	Glomus coronatum	Single	Capsicum annuum	Solanaceae	Dicot	Herbaceous	40	0-40	Severe	EL	3	76.8	0.52	68.59	1.03	-0.1131	0.0001
	41	Krishna et al. 2018	Glomus coronatum	Single	Capsicum annuum	Solanaceae	Dicot	Herbaceous	40	0-40	Severe	EL	3	70.91	0	54.93	0	-0.2554	0
	41	Krishna et al. 2018	Glomus coronatum	Single	Capsicum annuum	Solanaceae	Dicot	Herbaceous	40	0-40	Severe	EL	3	79.9	0	66.02	0.77	-0.1908	0
	41	Krishna et al. 2018	Glomus coronatum	Single	Capsicum annuum	Solanaceae	Dicot	Herbaceous	40	0-40	Severe	EL	3	77.36	2.6	67.05	0	-0.143	0.0004
	42	Kamali, Mehraban, 2021	Funneliformis mosseae	Single	Sorghum bicolor	Gramineae	Monocot	Grass	50	40-60	Moderate	Proline	4	0.32	0.014	0.38	0.014	0.1719	0.0008
	42	Kamali, Mehraban, 2021	Funneliformis mosseae	Single	Sorghum bicolor	Gramineae	Monocot	Grass	30	0-40	Severe	Proline	4	0.51	0.006	0.6	0.01	0.1625	0.0001
	42	Kamali, Mehraban, 2021	Funneliformis mosseae	Single	Sorghum bicolor	Gramineae	Monocot	Grass	50	40-60	Moderate	EL	4	147.91	2.28	136.45	8.6	-0.0806	0.0011
	42	Kamali, Mehraban, 2021	Funneliformis mosseae	Single	Sorghum bicolor	Gramineae	Monocot	Grass	30	0-40	Severe	EL	4	194.29	5.2	180.53	3.54	-0.0735	0.0003
	43	Labouki et al. 2022	Mixture of species	Mixed	Opuntia ficus indica	Cactaceae	Dicot	Woody	15	0-40	Severe	MDA	5	16.3	3.13	13.3	4.92	-0.2034	0.0347
	43	Labouki et al. 2022	Mixture of species	Mixed	Opuntia ficus indica	Cactaceae	Dicot	Woody	30	0-40	Severe	MDA	5	16.1	3.6	13.5	2.68	-0.1761	0.0179
	43	Labouki et al. 2022	Mixture of species	Mixed	Opuntia ficus indica	Cactaceae	Dicot	Woody	50	40-60	Moderate	MDA	5	15.7	4.92	13.5	2.68	-0.151	0.0275
	43	Labouki et al. 2022	Mixture of species	Mixed	Opuntia ficus indica	Cactaceae	Dicot	Woody	15	0-40	Severe	H2O2	5	15	2.46	13.4	1.57	-0.1128	0.0081
	43	Labouki et al. 2022	Mixture of species	Mixed	Opuntia ficus indica	Cactaceae	Dicot	Woody	30	0-40	Severe	H2O2	5	13.8	2.01	11.3	1.34	-0.1999	0.0071
	43	Labouki et al. 2022	Mixture of species	Mixed	Opuntia ficus indica	Cactaceae	Dicot	Woody	50	40-60	Moderate	H2O2	5	13.3	0.89	11.3	1.79	-0.163	0.0059
	44	Lee et al. 2012	Rhizophagus irregularis	Single	Lolium perenne	Gramineae	Monocot	Grass	60	40-60	Moderate	H2O2	4	62.95	4.66	48.08	3.62	-0.2695	0.0028
	44	Lee et al. 2012	Rhizophagus irregularis	Single	Lolium perenne	Gramineae	Monocot	Grass	60	40-60	Moderate	MDA	4	69.61	5.02	52.82	6.7	-0.276	0.0053
	45	Liu et al. 2015	Rhizophagus irregularis	Single	Glycine max	Leguminosae	Dicot	Herbaceous	55	40-60	Moderate	H2O2	3	24.43	2.5	16.7	1.7	-0.3804	0.0069
	45	Liu et al. 2015	Rhizophagus irregularis	Single	Glycine max	Leguminosae	Dicot	Herbaceous	55	40-60	Moderate	H2O2	3	46.14	3.6	40.9	2.5	-0.1206	0.0033
	45	Liu et al. 2015	Rhizophagus irregularis	Single	Glycine max	Leguminosae	Dicot	Herbaceous	55	40-60	Moderate	SS	3	1.47	0.25	2.35	0.4	0.4692	0.0193
	45	Liu et al. 2015	Rhizophagus irregularis	Single	Glycine max	Leguminosae	Dicot	Herbaceous	55	40-60	Moderate	SS	3	5.35	0.4	4.16	0.25	-0.2516	0.0031
	45	Liu et al. 2015	Rhizophagus irregularis	Single	Glycine max	Leguminosae	Dicot	Herbaceous	55	40-60	Moderate	Proline	3	2.14	0.29	4.13	0.46	0.6575	0.0103
	45	Liu et al. 2015	Rhizophagus irregularis	Single	Glycine max	Leguminosae	Dicot	Herbaceous	55	40-60	Moderate	Proline	3	23.16	14.05	25.44	16.9	0.0939	0.2698
	46	Liu et al. 2016	Funneliformis mosseae	Single	Poncirus trifoliata	Rutaceae	Dicot	Woody	55	40-60	Moderate	ABA	4	42.6	1.21	46.26	2.13	0.0824	0.0007
	46	Liu et al. 2016	Rhizophagus irregularis	Single	Populus*canadensis	Salicaceae	Dicot	Woody	50	40-60	Moderate	MDA	6	10.69	0.51	5.566	0.289	-0.6526	0.0008
	46	Liu et al. 2016	Rhizophagus irregularis	Single	Populus*canadensis	Salicaceae	Dicot	Woody	50	40-60	Moderate	Proline	6	18.022	0.87	14.66	1.118	-0.2065	0.0014
	47	Liu et al. 2020	Funneliformis mosseae	Single	Nicotiana tabacum	Solanaceae	Dicot	Herbaceous	55	40-60	Moderate	H2O2	4	4.73	0.21	3.289	0.275	-0.3633	0.0022
	47	Liu et al. 2020	Funneliformis mosseae	Single	Nicotiana tabacum	Solanaceae	Dicot	Herbaceous	35	40-60	Severe	H2O2	4	5.73	0.16	3.48	0.388	-0.4987	0.0033
	47	Liu et al. 2020	Funneliformis mosseae	Single	Nicotiana tabacum	Solanaceae	Dicot	Herbaceous	55	40-60	Moderate	MDA	4	2.8	0.29	2.277	0.18	-0.2068	0.0042
	47	Liu et al. 2020	Funneliformis mosseae	Single	Nicotiana tabacum	Solanaceae	Dicot	Herbaceous	35	0-40	Severe	MDA	4	3.76	0.138	2.638	0.18	-0.3544	0.0015
	48	Liao et al. 2021	Glomus lamellosum	Single	Cinnamomum migao	Lauraceae	Dicot	Woody	5	0-40	Severe	MDA	3	80.1	0.99	45.99	1.98	-0.5549	0.0007
	48	Liao et al. 2021	Claroideoglomus etunicatum	Single	Cinnamomum migao	Lauraceae	Dicot	Woody	5	0-40	Severe	MDA	3	80.1	0.99	45.33	7.27	-0.5693	0.0086
	48	Liao et al. 2021	Glomus lamellosum	Single	Cinnamomum migao	Lauraceae	Dicot	Woody	5	0-40	Severe	SS	3	0.22	0.01	0.34	0.01	0.4353	0.001
	48	Liao et al. 2021	Claroideoglomus etunicatum	Single	Cinnamomum migao	Lauraceae	Dicot	Woody	5	0-40	Severe	SS	3	0.22	0.01	0.26	0.01	0.1671	0.0012
	49	Liang et al. 2021	Funneliformis mosseae	Single	Trifolium repens	Leguminosae	Dicot	Herbaceous	55	40-60	Moderate	MDA	4	31.32	2.45	26.6	1.89	-0.1633	0.0028
	49	Liang et al. 2021	Paraglomus occultum	Single	Trifolium repens	Leguminosae	Dicot	Herbaceous	55	40-60	Moderate	MDA	4	31.32	2.45	26.04	3.2	-0.1846	0.0053
	49	Liang et al. 2021	Funneliformis mosseae	Single	Trifolium repens	Leguminosae	Dicot	Herbaceous	55	40-60	Moderate	ABA	4	40.5	1.299	45.7	1.08	0.1208	0.0004
	49	Liang et al. 2021	Paraglomus occultum	Single	Trifolium repens	Leguminosae	Dicot	Herbaceous	55	40-60	Moderate	ABA	4	40.5	1.299	45.49	0.65	0.1162	0.0003
	50	Mannino et al. 2020	Rhizophagus irregularis	Single	Solanum lycopersicum	Solanaceae	Dicot	Herbaceous	50	40-60	Moderate	Proline	10	1.43	0.1	0.62	0.05	-0.8357	0.0011
	50	Mannino et al. 2020	Mixture of species	Mixed	Solanum lycopersicum	Solanaceae	Dicot	Herbaceous	50	40-60	Moderate	Proline	10	1.43	0.1	0.42	0.05	-1.2252	0.0019
	50	Mannino et al. 2020	Rhizophagus irregularis	Single	Solanum lycopersicum	Solanaceae	Dicot	Herbaceous	50	40-60	Moderate	ABA	10	2.06	0.089	0.35	0.014	-1.7725	0.0003
	50	Mannino et al. 2020	Mixture of species	Mixed	Solanum lycopersicum	Solanaceae	Dicot	Herbaceous	50	40-60	Moderate	ABA	10	2.06	0.089	0.6	0.067	-1.2335	0.0014
	50	Mannino et al. 2020	Rhizophagus irregularis	Single	Solanum lycopersicum	Solanaceae	Dicot	Herbaceous	50	40-60	Moderate	ABA	10	1.33	0.06	1.014	0.06	-0.2713	0.0006
	50	Mannino et al. 2020	Mixture of species	Mixed	Solanum lycopersicum	Solanaceae	Dicot	Herbaceous	50	40-60	Moderate	ABA	10	1.33	0.06	1.644	0.15	0.212	0.001
	51	Mena-Violante et al. 2016	Rhizophagus fasciculatus	Single	Capsicum annuum	Solanaceae	Dicot	Herbaceous	50	40-60	Moderate	CAR	4	8	1	12.3	0.4	0.4302	0.0042
	51	Mena-Violante et al. 2016	Mixture of species	Mixed	Capsicum annuum	Solanaceae	Dicot	Herbaceous	50	40-60	Moderate	CAR	4	8	1	11.5	2	0.3629	0.0115
	51	Mena-Violante et al. 2016	Mixture of species	Mixed	Capsicum annuum	Solanaceae	Dicot	Herbaceous	50	40-60	Moderate	CAR	4	8	1	8.6	0.2	0.0723	0.004
	52	Mo et al. 2016	Diversispora versiformis	Single	Citrullus lanatus	Cucurbitaceae	Dicot	Herbaceous	35	0-40	Severe	MDA	3	24.16	1.6	17.76	1.28	-0.3077	0.0032
	52	Mo et al. 2016	Diversispora versiformis	Single	Citrullus lanatus	Cucurbitaceae	Dicot	Herbaceous	35	0-40	Severe	H2O2	3	13.94	1.38	10.02	0.57	-0.3302	0.0043
	52	Mo et al. 2016	Diversispora versiformis	Single	Citrullus lanatus	Cucurbitaceae	Dicot	Herbaceous	35	0-40	Severe	SS	3	41.23	2.67	48.57	1.34	0.1638	0.0017
	52	Mo et al. 2016	Diversispora versiformis	Single	Citrullus lanatus	Cucurbitaceae	Dicot	Herbaceous	35	0-40	Severe	Proline	3	95.16	5.6	132.25	16.13	0.3291	0.0061
	53	Moradtalab et al. 2019	Rhizophagus clarus	Single	Fragaria x ananasa	Rosaceae	Dicot	Herbaceous	75	60-80	Mild	Proline	4	39.5	0	7.7	0.2	-1.6351	0.0002
	53	Moradtalab et al. 2019	Rhizophagus clarus	Single	Fragaria x ananasa	Rosaceae	Dicot	Herbaceous	35	0-40	Severe	Proline	4	62.1	5.8	18.1	0	-1.2328	0.0022
	53	Moradtalab et al. 2019	Rhizophagus clarus	Single	Fragaria x ananasa	Rosaceae	Dicot	Herbaceous	75	60-80	Mild	Proline	4	1.7	0.2	2.3	0.2	0.3023	0.0054
	53	Moradtalab et al. 2019	Rhizophagus clarus	Single	Fragaria x ananasa	Rosaceae	Dicot	Herbaceous	35	0-40	Severe	Proline	4	1.3	0.4	2.6	0.4	0.6931	0.0296
	53	Moradtalab et al. 2019	Rhizophagus clarus	Single	Fragaria x ananasa	Rosaceae	Dicot	Herbaceous	75	60-80	Mild	SS	4	9.8	0.1	6.3	0.1	-0.4418	0.0001
	53	Moradtalab et al. 2019	Rhizophagus clarus	Single	Fragaria x ananasa	Rosaceae	Dicot	Herbaceous	35	0-40	Severe	SS	4	14.8	0.2	10.1	0	-0.3821	0
	53	Moradtalab et al. 2019	Rhizophagus clarus	Single	Fragaria x ananasa	Rosaceae	Dicot	Herbaceous	75	60-80	Mild	SS	4	3.7	0.6	4.5	0.2	0.1957	0.0071
	53	Moradtalab et al. 2019	Rhizophagus clarus	Single	Fragaria x ananasa	Rosaceae	Dicot	Herbaceous	35	0-40	Severe	SS	4	8.2	0.8	12	0.8	0.3808	0.0035
	53	Moradtalab et al. 2019	Rhizophagus clarus	Single	Fragaria x ananasa	Rosaceae	Dicot	Herbaceous	75	60-80	Mild	MDA	4	25.2	0.2	7.2	0	-1.2528	0
	53	Moradtalab et al. 2019	Rhizophagus clarus	Single	Fragaria x ananasa	Rosaceae	Dicot	Herbaceous	35	0-40	Severe	MDA	4	49.5	0.4	12.3	0.4	-1.3924	0.0003
	53	Moradtalab et al. 2019	Rhizophagus clarus	Single	Fragaria x ananasa	Rosaceae	Dicot	Herbaceous	75	60-80	Mild	H2O2	4	2.5	0.4	2.1	0	-0.1744	0.0064
	53	Moradtalab et al. 2019	Rhizophagus clarus	Single	Fragaria x ananasa	Rosaceae	Dicot	Herbaceous	35	0-40	Severe	H2O2	4	3.9	0.2	2.2	0.2	-0.5725	0.0027
	54	Nejad et al. 2020	Mixture of species	Mixed	Citrus aurantifolia	Rutaceae	Dicot	Woody	70	60-80	Mild	EL	4	83.1	1.1	64.02	2.6	-0.2608	0.0005
	54	Nejad et al. 2020	Mixture of species	Mixed	Citrus aurantifolia	Rutaceae	Dicot	Woody	40	0-40	Severe	EL	4	88.4	1.6	68.7	3.2	-0.2521	0.0006
	54	Nejad et al. 2020	Mixture of species	Mixed	Citrus aurantifolia	Rutaceae	Dicot	Woody	70	60-80	Mild	CAR	4	7.65	1.5	11.06	0.5	0.3686	0.0101
	54	Nejad et al. 2020	Mixture of species	Mixed	Citrus aurantifolia	Rutaceae	Dicot	Woody	40	0-40	Severe	CAR	4	6.6	1.7	10.2	0.5	0.4353	0.0172
	55	Ouledali et al. 2019	Glomus sp.,	Mixed	Olea europaea	Oleaceae	Dicot	Woody	50	40-60	Moderate	ABA	3	8.82	0.56	9.8	1.97	0.1054	0.0148
	55	Ouledali et al. 2019	Glomus sp.,	Mixed	Olea europaea	Oleaceae	Dicot	Woody	40	0-40	Severe	ABA	3	14.78	4.1	4.82	2.68	-1.1205	0.1287
	55	Ouledali et al. 2019	Glomus sp.,	Mixed	Olea europaea	Oleaceae	Dicot	Woody	50	40-60	Moderate	ABA	3	3.59	1.44	8.36	1.44	0.8453	0.0635
	55	Ouledali et al. 2019	Glomus sp.,	Mixed	Olea europaea	Oleaceae	Dicot	Woody	40	0-40	Severe	ABA	3	17.56	6.8	4.85	2.32	-1.2866	0.1263
	56	Porcel and Ruiz-Lozano, 2004	Rhizophagus irregularis	Single	Glycine max	Leguminosae	Dicot	Herbaceous	55	40-60	Moderate	Proline	5	4.76	0.36	5.4	0.27	0.1262	0.0016
	56	Porcel and Ruiz-Lozano, 2004	Rhizophagus irregularis	Single	Glycine max	Leguminosae	Dicot	Herbaceous	55	40-60	Moderate	Proline	5	3.56	0.78	2.17	0.29	-0.495	0.0132
	56	Porcel and Ruiz-Lozano, 2004	Rhizophagus irregularis	Single	Glycine max	Leguminosae	Dicot	Herbaceous	55	40-60	Moderate	MDA	5	308.8	5.12	269.9	0	-0.1346	0.0001
	56	Porcel and Ruiz-Lozano, 2004	Rhizophagus irregularis	Single	Glycine max	Leguminosae	Dicot	Herbaceous	55	40-60	Moderate	MDA	5	761.14	57.47	334.28	68.98	-0.8228	0.0097
	56	Porcel and Ruiz-Lozano, 2004	Rhizophagus irregularis	Single	Glycine max	Leguminosae	Dicot	Herbaceous	55	40-60	Moderate	SS	5	27.5	2.45	26.07	3.5	-0.0534	0.0052
	56	Porcel and Ruiz-Lozano, 2004	Rhizophagus irregularis	Single	Glycine max	Leguminosae	Dicot	Herbaceous	55	40-60	Moderate	SS	5	33.82	7.67	15.77	3.06	-0.7629	0.0178
	57	Porcel and Ruiz-Lozano, 2014	Rhizophagus irregularis	Single	Glycine max	Leguminosae	Dicot	Herbaceous	55	40-60	Moderate	Proline	5	4.7	0.14	5.39	0.09	0.137	0.0002
	57	Porcel and Ruiz-Lozano, 2014	Rhizophagus irregularis	Single	Glycine max	Leguminosae	Dicot	Herbaceous	55	40-60	Moderate	Proline	5	3.56	0.35	2.17	0.13	-0.495	0.0027
	57	Porcel and Ruiz-Lozano, 2014	Rhizophagus irregularis	Single	Glycine max	Leguminosae	Dicot	Herbaceous	55	40-60	Moderate	SS	5	27.39	0.93	26.1	1.3	-0.0482	0.0007
	57	Porcel and Ruiz-Lozano, 2014	Rhizophagus irregularis	Single	Glycine max	Leguminosae	Dicot	Herbaceous	55	40-60	Moderate	SS	5	33.56	3.11	16	1.11	-0.7407	0.0027
	57	Porcel and Ruiz-Lozano, 2014	Rhizophagus irregularis	Single	Glycine max	Leguminosae	Dicot	Herbaceous	55	40-60	Moderate	MDA	5	305.91	5.51	270.1	0	-0.1245	0.0001
	57	Porcel and Ruiz-Lozano, 2014	Rhizophagus irregularis	Single	Glycine max	Leguminosae	Dicot	Herbaceous	55	40-60	Moderate	MDA	5	749.16	35.2	336.87	30.2	-0.7993	0.002
	58	Quiroga et al. 2017	Rhizophagus irregularis	Single	Zea mays	Gramineae	Monocot	Grass	60	40-60	Moderate	EL	6	56.06	12.39	15.2	3.87	-1.3051	0.0189
	58	Quiroga et al. 2017	Rhizophagus irregularis	Single	Zea mays	Gramineae	Monocot	Grass	60	40-60	Moderate	EL	6	13.619	2.33	13.3	0	-0.0237	0.0049
	58	Quiroga et al. 2017	Rhizophagus irregularis	Single	Zea mays	Gramineae	Monocot	Grass	60	40-60	Moderate	SS	3	21.27	4.936	45.079	3.29	0.7511	0.0197
	58	Quiroga et al. 2017	Rhizophagus irregularis	Single	Zea mays	Gramineae	Monocot	Grass	60	40-60	Moderate	SS	3	28.57	7.69	45.07	8.78	0.4559	0.0368
	58	Quiroga et al. 2017	Rhizophagus irregularis	Single	Zea mays	Gramineae	Monocot	Grass	60	40-60	Moderate	MDA	3	12605	2618	8067	2837	-0.4463	0.0556
	58	Quiroga et al. 2017	Rhizophagus irregularis	Single	Zea mays	Gramineae	Monocot	Grass	60	40-60	Moderate	MDA	3	14369.8	1091.63	9201.8	5021	-0.4457	0.1012
	58	Quiroga et al. 2017	Rhizophagus irregularis	Single	Zea mays	Gramineae	Monocot	Grass	60	40-60	Moderate	H2O2	3	0.58	0.1039	1.11	0.052	0.6491	0.0114
	58	Quiroga et al. 2017	Rhizophagus irregularis	Single	Zea mays	Gramineae	Monocot	Grass	60	40-60	Moderate	H2O2	3	1.013	0.1039	0.9244	0.052	-0.0915	0.0046
	59	Ren et al. 2019	Funneliformis mosseae	Single	Zea mays	Gramineae	Monocot	Grass	40	0-40	Severe	MDA	3	77.82	3.67	58.76	5.5	-0.2809	0.0037
	59	Ren et al. 2019	Funneliformis mosseae	Single	Zea mays	Gramineae	Monocot	Grass	40	0-40	Severe	Proline	3	204.5	11.49	137.1	11.49	-0.3999	0.0034
	60	Ruiz-lozano et al. 1995	Glomus deserticola	Single	Lactuca sativa	Compositae	Dicot	Herbaceous	70	60-80	Mild	Proline	5	16.2	0	119.6	28.76	1.9991	0.0116
	60	Ruiz-lozano et al. 1995	Claroideoglomus etunicatum	Single	Lactuca sativa	Compositae	Dicot	Herbaceous	70	60-80	Mild	Proline	5	16.2	0	93.4	28.76	1.7519	0.019
	60	Ruiz-lozano et al. 1995	Rhizophagus irregularis	Single	Lactuca sativa	Compositae	Dicot	Herbaceous	70	60-80	Mild	Proline	5	16.2	0	40.8	28.76	0.9237	0.0994
	60	Ruiz-lozano et al. 1995	Rhizophagus fasciculatus	Single	Lactuca sativa	Compositae	Dicot	Herbaceous	70	60-80	Mild	Proline	5	16.2	0	94.7	28.76	1.7657	0.0184
	60	Ruiz-lozano et al. 1995	Funneliformis mosseae	Single	Lactuca sativa	Compositae	Dicot	Herbaceous	70	60-80	Mild	Proline	5	16.2	0	79.4	28.76	1.5895	0.0262
	60	Ruiz-lozano et al. 1995	Glomus caledonium	Single	Lactuca sativa	Compositae	Dicot	Herbaceous	70	60-80	Mild	Proline	5	16.2	0	42.6	28.76	0.9668	0.0912
	60	Ruiz-lozano et al. 1995	Paraglomus occultum	Single	Lactuca sativa	Compositae	Dicot	Herbaceous	70	60-80	Mild	Proline	5	16.2	0	87.9	28.76	1.6912	0.0214
	61	Ruiz-lozano et al. 2011	Rhizophagus irregularis	Single	Lactuca sativa	Compositae	Dicot	Herbaceous	70	60-80	Mild	Proline	5	4520	40	2600	120	-0.553	0.0004
	61	Ruiz-lozano et al. 2011	Rhizophagus irregularis	Single	Lactuca sativa	Compositae	Dicot	Herbaceous	70	60-80	Mild	Proline	5	3375.25	236.2	7122.3	371.3	0.7468	0.0015
	61	Ruiz-lozano et al. 2011	Rhizophagus irregularis	Single	Lactuca sativa	Compositae	Dicot	Herbaceous	70	60-80	Mild	H2O2	5	45.5	0.569	50.65	0.85	0.1072	0.0001
	61	Ruiz-lozano et al. 2011	Rhizophagus irregularis	Single	Lactuca sativa	Compositae	Dicot	Herbaceous	70	60-80	Mild	H2O2	5	26.66	0.47	36.42	4.5	0.312	0.0031
	61	Ruiz-lozano et al. 2011	Rhizophagus irregularis	Single	Lactuca sativa	Compositae	Dicot	Herbaceous	70	60-80	Mild	MDA	5	112.29	2.45	132.78	0	0.1676	0.0001
	61	Ruiz-lozano et al. 2011	Rhizophagus irregularis	Single	Lactuca sativa	Compositae	Dicot	Herbaceous	70	60-80	Mild	MDA	5	30.24	1.95	105.36	0.975	1.2482	0.0008
	62	Ruiz-lozano et al. 2016	Rhizophagus irregularis	Single	Lactuca sativa	Compositae	Dicot	Herbaceous	75	60-80	Mild	ABA	5	10.77	2.2	27.87	4.12	0.9508	0.0127
	62	Ruiz-lozano et al. 2016	Rhizophagus irregularis	Single	Lactuca sativa	Compositae	Dicot	Herbaceous	55	40-60	Severe	ABA	5	31.67	4.75	53.21	7.6	0.5189	0.0086
	62	Ruiz-lozano et al. 2016	Rhizophagus irregularis	Single	Solanum lycopersicum	Solanaceae	Dicot	Herbaceous	75	60-80	Mild	ABA	5	60.16	11.74	35.7	2.9	-0.5219	0.0089
	62	Ruiz-lozano et al. 2016	Rhizophagus irregularis	Single	Solanum lycopersicum	Solanaceae	Dicot	Herbaceous	55	40-60	Moderate	ABA	5	67.5	8.8	72.39	3.9	0.0699	0.004
	63	Ruíz-Sánchez et al. 2011	Rhizophagus irregularis	Single	Oryza sativa	Gramineae	Monocot	Grass	55	40-60	Moderate	Proline	5	259.46	0	2497.29	81.01	2.2644	0.0002
	63	Ruíz-Sánchez et al. 2011	Rhizophagus irregularis	Single	Oryza sativa	Gramineae	Monocot	Grass	55	40-60	Moderate	MDA	5	77.65	1.18	170.58	0	0.787	0
	64	Sepahvand et al. 2021	Rhizophagus irregularis	Single	Celtis Caucasica	Ulmaceae	Dicot	Woody	70	60-80	Mild	H2O2	6	15.42	3.15	11.64	3.5	-0.2812	0.022
	64	Sepahvand et al. 2021	Rhizophagus irregularis	Single	Celtis Caucasica	Ulmaceae	Dicot	Woody	50	40-60	Moderate	H2O2	6	40.28	3.77	32.1	3.15	-0.227	0.0031
	64	Sepahvand et al. 2021	Rhizophagus irregularis	Single	Celtis Caucasica	Ulmaceae	Dicot	Woody	25	0-40	Severe	H2O2	6	71.75	5.03	51.6	5.03	-0.3297	0.0024
	64	Sepahvand et al. 2021	Funneliformis mosseae	Single	Celtis Caucasica	Ulmaceae	Dicot	Woody	70	60-80	Mild	H2O2	6	15.42	3.15	13.22	4.7	-0.1539	0.028
	64	Sepahvand et al. 2021	Funneliformis mosseae	Single	Celtis Caucasica	Ulmaceae	Dicot	Woody	50	40-60	Moderate	H2O2	6	40.28	3.77	34.6	3.5	-0.152	0.0032
	64	Sepahvand et al. 2021	Funneliformis mosseae	Single	Celtis Caucasica	Ulmaceae	Dicot	Woody	25	0-40	Severe	H2O2	6	71.75	5.03	52.55	3.5	-0.3114	0.0016
	64	Sepahvand et al. 2021	Rhizophagus irregularis	Single	Celtis Caucasica	Ulmaceae	Dicot	Woody	70	60-80	Mild	MDA	6	7.11	1.05	4.39	2.1	-0.4822	0.0418
	64	Sepahvand et al. 2021	Rhizophagus irregularis	Single	Celtis Caucasica	Ulmaceae	Dicot	Woody	50	40-60	Moderate	MDA	6	12.75	2.1	10.03	1.25	-0.24	0.0071
	64	Sepahvand et al. 2021	Rhizophagus irregularis	Single	Celtis Caucasica	Ulmaceae	Dicot	Woody	25	0-40	Severe	MDA	6	26.5	1.98	23.1	1.15	-0.1373	0.0013
	64	Sepahvand et al. 2021	Funneliformis mosseae	Single	Celtis Caucasica	Ulmaceae	Dicot	Woody	70	60-80	Mild	MDA	6	7.11	1.05	4.1	0.94	-0.5505	0.0124
	64	Sepahvand et al. 2021	Funneliformis mosseae	Single	Celtis Caucasica	Ulmaceae	Dicot	Woody	50	40-60	Moderate	MDA	6	12.75	2.1	10.24	1.15	-0.2192	0.0066
	64	Sepahvand et al. 2021	Funneliformis mosseae	Single	Celtis Caucasica	Ulmaceae	Dicot	Woody	25	0-40	Severe	MDA	6	26.5	1.98	25.1	0.95	-0.0543	0.0012
	65	Sohrabi et al. 2012	Claroideoglomus etunicatum	Single	Cicer arietinum	Leguminosae	Dicot	Herbaceous	50	40-60	Moderate	MDA	3	4.94	0.5	3.86	1.1	-0.2467	0.0305
	65	Sohrabi et al. 2012	Claroideoglomus etunicatum	Single	Cicer arietinum	Leguminosae	Dicot	Herbaceous	40	0-40	Severe	MDA	3	3.59	1.04	2.24	0.19	-0.4717	0.0304
	66	Tian et al. 2013	Diversispora versiformis	Single	Plukenetia volubilis	Euphorbiaceae	Dicot	Herbaceous	40	0-40	Severe	Proline	5	161.02	39.8	159.5	36.4	-0.0095	0.0226
	66	Tian et al. 2013	Paraglomus occultum	Single	Plukenetia volubilis	Euphorbiaceae	Dicot	Herbaceous	40	0-40	Severe	Proline	5	161.02	39.8	152.8	39.8	-0.0524	0.0258
	66	Tian et al. 2013	Mixture of species	Mixed	Plukenetia volubilis	Euphorbiaceae	Dicot	Herbaceous	40	0-40	Severe	Proline	5	161.02	39.8	177.3	23.21	0.0963	0.0156
	66	Tian et al. 2013	Diversispora versiformis	Single	Plukenetia volubilis	Euphorbiaceae	Dicot	Herbaceous	40	0-40	Severe	H2O2	5	8.01	2.18	5.766	1.3	-0.3287	0.025
	66	Tian et al. 2013	Paraglomus occultum	Single	Plukenetia volubilis	Euphorbiaceae	Dicot	Herbaceous	40	0-40	Severe	H2O2	5	8.01	2.18	7.12	1.23	-0.1178	0.0208
	66	Tian et al. 2013	Mixture of species	Mixed	Plukenetia volubilis	Euphorbiaceae	Dicot	Herbaceous	40	0-40	Severe	H2O2	5	8.01	2.18	5.59	2.4	-0.3597	0.0517
	66	Tian et al. 2013	Diversispora versiformis	Single	Plukenetia volubilis	Euphorbiaceae	Dicot	Herbaceous	40	0-40	Severe	MDA	5	39.5	6.26	21.28	4.4	-0.6185	0.0136
	66	Tian et al. 2013	Paraglomus occultum	Single	Plukenetia volubilis	Euphorbiaceae	Dicot	Herbaceous	40	0-40	Severe	MDA	5	39.5	6.26	31.4	6.26	-0.2295	0.013
	66	Tian et al. 2013	Mixture of species	Mixed	Plukenetia volubilis	Euphorbiaceae	Dicot	Herbaceous	40	0-40	Severe	MDA	5	39.5	6.26	18.4	3.55	-0.764	0.0125
	67	Tuo et al. 2017	Funneliformis mosseae	Single	Trifolium repens	Leguminosae	Dicot	Herbaceous	55	40-60	Moderate	Proline	5	184.98	18.97	469.57	35.57	0.9316	0.0033
	67	Tuo et al. 2017	Paraglomus occultum	Single	Trifolium repens	Leguminosae	Dicot	Herbaceous	55	40-60	Moderate	Proline	5	184.98	18.97	403.16	33.2	0.7791	0.0035
	68	Tyagi et al. 2017	Rhizophagus irregularis	Single	Eleusine coracana	Gramineae	Monocot	Grass	60	40-60	Moderate	EL	3	36.13	1.72	43.87	0.86	0.1941	0.0009
	68	Tyagi et al. 2017	Rhizophagus irregularis	Single	Eleusine coracana	Gramineae	Monocot	Grass	40	0-40	Severe	EL	3	41.29	1.72	54.19	2.58	0.2719	0.0013
	68	Tyagi et al. 2017	Rhizophagus irregularis	Single	Eleusine coracana	Gramineae	Monocot	Grass	60	40-60	Moderate	MDA	3	0.95	0.03	0.89	0.01	-0.0652	0.0004
	68	Tyagi et al. 2017	Rhizophagus irregularis	Single	Eleusine coracana	Gramineae	Monocot	Grass	40	0-40	Severe	MDA	3	1.47	0.11	1.11	0.02	-0.2809	0.002
	68	Tyagi et al. 2017	Rhizophagus irregularis	Single	Eleusine coracana	Gramineae	Monocot	Grass	60	40-60	Moderate	Proline	3	3.74	0.19	5.23	0.14	0.3353	0.0011
	68	Tyagi et al. 2017	Rhizophagus irregularis	Single	Eleusine coracana	Gramineae	Monocot	Grass	40	0-40	Severe	Proline	3	4.35	0.14	7.52	0.14	0.5474	0.0005
	68	Tyagi et al. 2017	Rhizophagus irregularis	Single	Eleusine coracana	Gramineae	Monocot	Grass	60	40-60	Moderate	H2O2	3	0.62	0.06	0.45	0.04	-0.3205	0.0058
	68	Tyagi et al. 2017	Rhizophagus irregularis	Single	Eleusine coracana	Gramineae	Monocot	Grass	40	0-40	Severe	H2O2	3	0.69	0.06	0.53	0.04	-0.2638	0.0044
	68	Tyagi et al. 2017	Rhizophagus irregularis	Single	Eleusine coracana	Gramineae	Monocot	Grass	60	40-60	Moderate	SS	3	67.69	4.76	131.43	3.8	0.6635	0.0019
	68	Tyagi et al. 2017	Rhizophagus irregularis	Single	Eleusine coracana	Gramineae	Monocot	Grass	40	0-40	Severe	SS	3	75.03	0.95	151.41	1.9	0.7021	0.0001
	69	Wu and Xia, 2006	Diversispora versiformis	Single	Citrus tangerina	Rutaceae	Dicot	Woody	75	60-80	Mild	SS	8	6.43	2.03	7.84	2.12	0.1983	0.0216
	69	Wu and Xia, 2006	Diversispora versiformis	Single	Citrus tangerina	Rutaceae	Dicot	Woody	55	40-60	Moderate	SS	8	9.3	2.03	10.84	2.12	0.1532	0.0107
	69	Wu and Xia, 2006	Diversispora versiformis	Single	Citrus tangerina	Rutaceae	Dicot	Woody	75	60-80	Mild	Proline	8	0.59	0.66	0.29	0.45	-0.7102	0.4574
	69	Wu and Xia, 2006	Diversispora versiformis	Single	Citrus tangerina	Rutaceae	Dicot	Woody	55	40-60	Moderate	Proline	8	1.52	0.66	0.93	0.45	-0.4913	0.0528
	70	Wu, Zou and Xia, 2007	Diversispora versiformis	Single	Citrus tangerina	Rutaceae	Dicot	Woody	75	60-80	Mild	MDA	8	10.25	2.27	7.59	2.11	-0.3004	0.0158
	70	Wu, Zou and Xia, 2007	Diversispora versiformis	Single	Citrus tangerina	Rutaceae	Dicot	Woody	55	40-60	Moderate	MDA	8	13.46	2.27	10.58	2.11	-0.2408	0.0085
	70	Wu, Zou and Xia, 2007	Diversispora versiformis	Single	Citrus tangerina	Rutaceae	Dicot	Woody	75	60-80	Mild	H2O2	8	57.25	8.61	48.5	7.02	-0.1659	0.0054
	70	Wu, Zou and Xia, 2007	Diversispora versiformis	Single	Citrus tangerina	Rutaceae	Dicot	Woody	55	40-60	Moderate	H2O2	8	69.42	8.61	58.43	7.02	-0.1723	0.0037
	71	Wu et al. 2007	Funneliformis mosseae	Single	Citrus tangerina	Rutaceae	Dicot	Woody	55	40-60	Moderate	SS	3	7.95	1.11	10.3	0.17	0.259	0.0066
	71	Wu et al. 2007	Diversispora versiformis	Single	Citrus tangerina	Rutaceae	Dicot	Woody	55	40-60	Moderate	SS	3	7.95	1.11	10.25	1.37	0.2541	0.0125
	71	Wu et al. 2007	Glomus geosporum	Single	Citrus tangerina	Rutaceae	Dicot	Woody	55	40-60	Moderate	SS	3	7.95	1.11	11.18	0.85	0.341	0.0084
	71	Wu et al. 2007	Glomus diaphanum	Single	Citrus tangerina	Rutaceae	Dicot	Woody	55	40-60	Moderate	SS	3	7.95	1.11	10.2	0.34	0.2492	0.0069
	71	Wu et al. 2007	Claroideoglomus etunicatum	Single	Citrus tangerina	Rutaceae	Dicot	Woody	55	40-60	Moderate	SS	3	7.95	1.11	9.97	1.42	0.2264	0.0133
	72	Wu and Zou, 2009	Diversispora versiformis	Single	Poncirus trifoliata	Rutaceae	Dicot	Woody	32	0-40	Severe	H2O2	3	121.33	5.25	102.67	2.92	-0.167	0.0009
	72	Wu and Zou, 2009	Diversispora versiformis	Single	Poncirus trifoliata	Rutaceae	Dicot	Woody	32	0-40	Severe	H2O2	3	117.83	5.83	100.33	3.5	-0.1608	0.0012
	72	Wu and Zou, 2009	Diversispora versiformis	Single	Poncirus trifoliata	Rutaceae	Dicot	Woody	32	0-40	Severe	MDA	3	19.09	1.28	15.42	1.44	-0.2135	0.0044
	72	Wu and Zou, 2009	Diversispora versiformis	Single	Poncirus trifoliata	Rutaceae	Dicot	Woody	32	0-40	Severe	MDA	3	15.24	0.64	12.41	0.64	-0.2054	0.0015
	73	Wu et al. 2017	Funneliformis mosseae	Single	Poncirus trifoliata	Rutaceae	Dicot	Woody	50	40-60	Moderate	Proline	5	1.003	0.04	0.904	0.02	-0.1039	0.0004
	73	Wu et al. 2017	Paraglomus occultum	Single	Poncirus trifoliata	Rutaceae	Dicot	Woody	50	40-60	Moderate	Proline	5	1.003	0.04	0.85	0.067	-0.1655	0.0016
	74	Wu et al. 2019	Funneliformis mosseae	Single	Poncirus trifoliata	Rutaceae	Dicot	Woody	50	40-60	Moderate	ABA	6	14.71	0.6	12.12	0.82	-0.1937	0.001
	74	Wu et al. 2019	Funneliformis mosseae	Single	Poncirus trifoliata	Rutaceae	Dicot	Woody	50	40-60	Moderate	MDA	6	6.38	0.36	4.99	0.21	-0.2457	0.0008
	75	Xu et al. 2018	Rhizophagus irregularis	Single	Solanum lycopersicum	Solanaceae	Dicot	Herbaceous	50	40-60	Moderate	ABA	5	50.46	2.66	51.45	2.98	0.0194	0.0012
	75	Xu et al. 2018	Rhizophagus irregularis	Single	Solanum lycopersicum	Solanaceae	Dicot	Herbaceous	50	40-60	Moderate	ABA	5	155.86	31.38	192.47	24.06	0.211	0.0112
	76	Yaghoubian et al. 2014	Funneliformis mosseae	Single	Triticum aestivum	Gramineae	Monocot	Grass	75	60-80	Mild	MDA	4	21.55	1.66	23.51	1.21	0.0871	0.0021
	76	Yaghoubian et al. 2014	Funneliformis mosseae	Single	Triticum aestivum	Gramineae	Monocot	Grass	50	40-60	Moderate	MDA	4	23.97	1.66	20.5	2.11	-0.1564	0.0038
	76	Yaghoubian et al. 2014	Funneliformis mosseae	Single	Triticum aestivum	Gramineae	Monocot	Grass	25	0-40	Severe	MDA	4	25.18	3.62	20.95	2.56	-0.1839	0.0089
	76	Yaghoubian et al. 2014	Funneliformis mosseae	Single	Triticum aestivum	Gramineae	Monocot	Grass	75	60-80	Mild	H2O2	4	2.1	0.23	1.69	0.18	-0.2172	0.0058
	76	Yaghoubian et al. 2014	Funneliformis mosseae	Single	Triticum aestivum	Gramineae	Monocot	Grass	50	40-60	Moderate	H2O2	4	2.34	0.25	1.87	0.07	-0.2242	0.0032
	76	Yaghoubian et al. 2014	Funneliformis mosseae	Single	Triticum aestivum	Gramineae	Monocot	Grass	25	0-40	Severe	H2O2	4	3.03	0.3	3.05	0.46	0.0066	0.0081
	77	Yang et al. 2019	Funneliformis mosseae	Single	Lolium perenne	Gramineae	Monocot	Grass	40	0-40	Severe	MDA	3	31.75	0.67	29.58	1.34	-0.0708	0.0008
	77	Yang et al. 2019	Claroideoglomus etunicatum	Single	Lolium perenne	Gramineae	Monocot	Grass	40	0-40	Severe	MDA	3	31.75	0.67	34.42	1.17	0.0807	0.0005
	77	Yang et al. 2019	Diversispora versiformis	Single	Lolium perenne	Gramineae	Monocot	Grass	40	0-40	Severe	MDA	3	31.75	0.67	30.75	0.67	-0.032	0.0003
	77	Yang et al. 2019	Funneliformis mosseae	Single	Lolium perenne	Gramineae	Monocot	Grass	20	0-40	Severe	MDA	3	49.81	1.67	25.4	0.5	-0.6735	0.0005
	77	Yang et al. 2019	Claroideoglomus etunicatum	Single	Lolium perenne	Gramineae	Monocot	Grass	20	0-40	Severe	MDA	3	49.81	1.67	30.25	2.01	-0.4987	0.0018
	77	Yang et al. 2019	Diversispora versiformis	Single	Lolium perenne	Gramineae	Monocot	Grass	20	0-40	Severe	MDA	3	49.81	1.67	39.94	1.17	-0.2208	0.0007
	77	Yang et al. 2019	Funneliformis mosseae	Single	Lolium perenne	Gramineae	Monocot	Grass	40	0-40	Severe	Proline	3	328.19	13.77	355.73	13.77	0.0806	0.0011
	77	Yang et al. 2019	Claroideoglomus etunicatum	Single	Lolium perenne	Gramineae	Monocot	Grass	40	0-40	Severe	Proline	3	328.19	13.77	316.72	11.47	-0.0356	0.001
	77	Yang et al. 2019	Diversispora versiformis	Single	Lolium perenne	Gramineae	Monocot	Grass	40	0-40	Severe	Proline	3	328.19	13.77	305.25	18.36	-0.0725	0.0018
	77	Yang et al. 2019	Funneliformis mosseae	Single	Lolium perenne	Gramineae	Monocot	Grass	20	0-40	Severe	Proline	3	468.19	6.88	355.73	11.47	-0.2747	0.0004
	77	Yang et al. 2019	Claroideoglomus etunicatum	Single	Lolium perenne	Gramineae	Monocot	Grass	20	0-40	Severe	Proline	3	468.19	6.88	495.73	16.06	0.0572	0.0004
	77	Yang et al. 2019	Diversispora versiformis	Single	Lolium perenne	Gramineae	Monocot	Grass	20	0-40	Severe	Proline	3	468.19	6.88	438.36	18.36	-0.0658	0.0007
	78	Zhang et al. 2010	Funneliformis mosseae	Single	Casuarina equisetifolia	Casuarinaceae	Dicot	Woody	50	40-60	Moderate	MDA	3	37.78	2.66	20.66	1.92	-0.6036	0.0045
	78	Zhang et al. 2010	Claroideoglomus etunicatum	Single	Casuarina equisetifolia	Casuarinaceae	Dicot	Woody	50	40-60	Moderate	MDA	3	37.78	2.66	25.97	2.51	-0.3748	0.0048
	78	Zhang et al. 2010	Rhizophagus irregularis	Single	Casuarina equisetifolia	Casuarinaceae	Dicot	Woody	50	40-60	Moderate	MDA	3	37.78	2.66	35.7	1.77	-0.0566	0.0025
	78	Zhang et al. 2010	Glomus caledonium	Single	Casuarina equisetifolia	Casuarinaceae	Dicot	Woody	50	40-60	Moderate	MDA	3	37.78	2.66	12.54	1.48	-1.1029	0.0063
	78	Zhang et al. 2010	Glomus caledonium	Single	Casuarina equisetifolia	Casuarinaceae	Dicot	Woody	50	40-60	Moderate	MDA	3	37.78	2.66	19.48	1.77	-0.6624	0.0044
	78	Zhang et al. 2010	Diversispora versiformis	Single	Casuarina equisetifolia	Casuarinaceae	Dicot	Woody	50	40-60	Moderate	MDA	3	37.78	2.66	17.11	2.36	-0.7921	0.008
	78	Zhang et al. 2010	Funneliformis mosseae	Single	Casuarina equisetifolia	Casuarinaceae	Dicot	Woody	50	40-60	Moderate	SS	3	25.78	4.67	26.67	5.56	0.0339	0.0254
	78	Zhang et al. 2010	Claroideoglomus etunicatum	Single	Casuarina equisetifolia	Casuarinaceae	Dicot	Woody	50	40-60	Moderate	SS	3	25.78	4.67	32.89	3.56	0.2436	0.0148
	78	Zhang et al. 2010	Rhizophagus irregularis	Single	Casuarina equisetifolia	Casuarinaceae	Dicot	Woody	50	40-60	Moderate	SS	3	25.78	4.67	36.89	4	0.3583	0.0149
	78	Zhang et al. 2010	Glomus caledonium	Single	Casuarina equisetifolia	Casuarinaceae	Dicot	Woody	50	40-60	Moderate	SS	3	25.78	4.67	43.33	3.56	0.5192	0.0132
	78	Zhang et al. 2010	Glomus caledonium	Single	Casuarina equisetifolia	Casuarinaceae	Dicot	Woody	50	40-60	Moderate	SS	3	25.78	4.67	32.89	3.56	0.2436	0.0148
	78	Zhang et al. 2010	Diversispora versiformis	Single	Casuarina equisetifolia	Casuarinaceae	Dicot	Woody	50	40-60	Moderate	SS	3	25.78	4.67	33.78	4.44	0.2703	0.0167
	79	Zhang et al. 2014	Funneliformis mosseae	Single	Cyclobalanopsis glauca	Fagaceae	Dicot	Woody	40	0-40	Severe	SS	10	3.29	0.44	3.96	0.41	0.1854	0.0029
	79	Zhang et al. 2014	Rhizophagus irregularis	Single	Cyclobalanopsis glauca	Fagaceae	Dicot	Woody	40	0-40	Severe	SS	10	3.29	0.44	3.87	0.6	0.1624	0.0042
	79	Zhang et al. 2014	Funneliformis mosseae	Single	Cyclobalanopsis glauca	Fagaceae	Dicot	Woody	40	0-40	Severe	Proline	10	0.026	0.003	0.0221	0.001	-0.1625	0.0015
	79	Zhang et al. 2014	Rhizophagus irregularis	Single	Cyclobalanopsis glauca	Fagaceae	Dicot	Woody	40	0-40	Severe	Proline	10	0.026	0.003	0.0209	0.003	-0.2183	0.0034
	80	Zhang et al. 2015	Funneliformis mosseae	Single	Eriobotrya japonica	Rosaceae	Dicot	Woody	45	40-60	Severe	H2O2	5	1.89	0.28	1.61	0.32	-0.1603	0.0123
	80	Zhang et al. 2015	Funneliformis mosseae	Single	Eriobotrya japonica	Rosaceae	Dicot	Woody	45	40-60	Moderate	H2O2	5	1.5	0.28	1.16	0.32	-0.257	0.0222
	80	Zhang et al. 2015	Funneliformis mosseae	Single	Eriobotrya japonica	Rosaceae	Dicot	Woody	45	40-60	Moderate	MDA	5	5.16	1.34	3.83	1.8	-0.2981	0.0577
	80	Zhang et al. 2015	Funneliformis mosseae	Single	Eriobotrya japonica	Rosaceae	Dicot	Woody	45	40-60	Moderate	MDA	5	3.26	1.34	1.27	1.8	-0.9427	0.4356
	80	Zhang et al. 2015	Funneliformis mosseae	Single	Eriobotrya japonica	Rosaceae	Dicot	Woody	45	40-60	Moderate	Proline	5	7.6	4.3	8.1	13.44	0.0637	0.6147
	80	Zhang et al. 2015	Funneliformis mosseae	Single	Eriobotrya japonica	Rosaceae	Dicot	Woody	45	40-60	Moderate	Proline	5	13.7	4.3	27.1	13.44	0.6821	0.0689
	80	Zhang et al. 2015	Funneliformis mosseae	Single	Eriobotrya japonica	Rosaceae	Dicot	Woody	45	40-60	Moderate	SS	5	5.9	2.6	4.8	2.12	-0.2063	0.0779
	80	Zhang et al. 2015	Funneliformis mosseae	Single	Eriobotrya japonica	Rosaceae	Dicot	Woody	45	40-60	Moderate	SS	5	2.2	2.6	1.8	2.12	-0.2007	0.5568
	80	Zhang et al. 2015	Funneliformis mosseae	Single	Eriobotrya japonica	Rosaceae	Dicot	Woody	45	40-60	Moderate	ABA	5	213.2	5.4	374.1	111.1	0.5623	0.0178
	80	Zhang et al. 2015	Funneliformis mosseae	Single	Eriobotrya japonica	Rosaceae	Dicot	Woody	45	40-60	Moderate	ABA	5	220.8	5.4	217	111.1	-0.0174	0.0525
	81	Zhang et al. 2018a	Funneliformis mosseae	Single	Ricinus communis	Euphorbiaceae	Dicot	Woody	50	40-60	Moderate	CAR	4	0.64	0.32	0.95	0.3	0.395	0.0874
	81	Zhang et al. 2018a	Rhizophagus irregularis	Single	Ricinus communis	Euphorbiaceae	Dicot	Woody	50	40-60	Moderate	CAR	4	0.64	0.32	0.89	0.3	0.3298	0.0909
	81	Zhang et al. 2018a	Funneliformis mosseae	Single	Ricinus communis	Euphorbiaceae	Dicot	Woody	50	40-60	Moderate	Proline	4	51.16	6.97	77.91	15.1	0.4206	0.014
	81	Zhang et al. 2018a	Rhizophagus irregularis	Single	Ricinus communis	Euphorbiaceae	Dicot	Woody	50	40-60	Moderate	Proline	4	51.16	6.97	72.09	12.78	0.343	0.0125
	81	Zhang et al. 2018a	Funneliformis mosseae	Single	Ricinus communis	Euphorbiaceae	Dicot	Woody	50	40-60	Moderate	MDA	4	17.15	0.72	10.63	0.48	-0.4783	0.001
	81	Zhang et al. 2018a	Rhizophagus irregularis	Single	Ricinus communis	Euphorbiaceae	Dicot	Woody	50	40-60	Moderate	MDA	4	17.15	0.72	10.39	1.2	-0.5012	0.0038
	82	Zhang et al. 2018b	Funneliformis mosseae	Single	Zenia insignis	Leguminosae	Dicot	Woody	35	0-40	Severe	Proline	6	9.9	0.73	11.5	1.7	0.1498	0.0045
	82	Zhang et al. 2018b	Diversispora versiformis	Single	Zenia insignis	Leguminosae	Dicot	Woody	35	0-40	Severe	Proline	6	9.9	0.73	10.1	1.22	0.02	0.0033
	82	Zhang et al. 2018b	Rhizophagus irregularis	Single	Zenia insignis	Leguminosae	Dicot	Woody	35	0-40	Severe	Proline	6	9.9	0.73	10.9	1.96	0.0962	0.0063
	82	Zhang et al. 2018b	Mixture of species	Mixed	Zenia insignis	Leguminosae	Dicot	Woody	35	0-40	Severe	Proline	6	9.9	0.73	11.8	1.47	0.1756	0.0035
	82	Zhang et al. 2018b	Funneliformis mosseae	Single	Zenia insignis	Leguminosae	Dicot	Woody	35	0-40	Severe	SS	6	17.9	1.7	19.6	0.98	0.0907	0.0019
	82	Zhang et al. 2018b	Diversispora versiformis	Single	Zenia insignis	Leguminosae	Dicot	Woody	35	0-40	Severe	SS	6	17.9	1.7	18.5	1.22	0.033	0.0022
	82	Zhang et al. 2018b	Rhizophagus irregularis	Single	Zenia insignis	Leguminosae	Dicot	Woody	35	0-40	Severe	SS	6	17.9	1.7	19.3	0.98	0.0753	0.0019
	82	Zhang et al. 2018b	Mixture of species	Mixed	Zenia insignis	Leguminosae	Dicot	Woody	35	0-40	Severe	SS	6	17.9	1.7	20.1	0.98	0.1159	0.0019
	82	Zhang et al. 2018b	Funneliformis mosseae	Single	Zenia insignis	Leguminosae	Dicot	Woody	35	0-40	Severe	MDA	6	6.6	0.245	4.6	0.245	-0.361	0.0007
	82	Zhang et al. 2018b	Diversispora versiformis	Single	Zenia insignis	Leguminosae	Dicot	Woody	35	0-40	Severe	MDA	6	6.6	0.245	5.1	0.245	-0.2578	0.0006
	82	Zhang et al. 2018b	Rhizophagus irregularis	Single	Zenia insignis	Leguminosae	Dicot	Woody	35	0-40	Severe	MDA	6	6.6	0.245	4.9	0.245	-0.2978	0.0006
	82	Zhang et al. 2018b	Mixture of species	Mixed	Zenia insignis	Leguminosae	Dicot	Woody	35	0-40	Severe	MDA	6	6.6	0.245	4.7	0.49	-0.3395	0.002
	83	Zhang et al. 2018c	Funneliformis mosseae	Single	Poncirus trifoliata	Rutaceae	Dicot	Woody	55	40-60	Moderate	Proline	5	0.29	0.01	0.21	0.01	-0.3228	0.0007
	83	Zhang et al. 2018c	Paraglomus occultum	Single	Poncirus trifoliata	Rutaceae	Dicot	Woody	55	40-60	Moderate	Proline	5	0.29	0.01	0.25	0.01	-0.1484	0.0006
	84	Zhu et al. 2011	Claroideoglomus etunicatum	Single	Zea mays	Gramineae	Monocot	Grass	55	40-60	Moderate	MDA	3	20.73	0.99	17.32	0.85	-0.1797	0.0016
	84	Zhu et al. 2011	Claroideoglomus etunicatum	Single	Zea mays	Gramineae	Monocot	Grass	55	40-60	Moderate	MDA	3	2.94	0.13	2.68	0.005	-0.0926	0.0007
	84	Zhu et al. 2011	Claroideoglomus etunicatum	Single	Zea mays	Gramineae	Monocot	Grass	55	40-60	Moderate	Proline	3	17.22	0.71	18.54	1.076	0.0739	0.0017
	84	Zhu et al. 2011	Claroideoglomus etunicatum	Single	Zea mays	Gramineae	Monocot	Grass	55	40-60	Moderate	Proline	3	37.12	4.6	23.61	6.38	-0.4525	0.0295
	85	Zou et al. 2013	Funneliformis mosseae	Single	Poncirus trifoliata	Rutaceae	Dicot	Woody	57	40-60	Moderate	Proline	3	1.23	0.09	0.76	0.04	-0.4815	0.0027
	85	Zou et al. 2013	Funneliformis mosseae	Single	Poncirus trifoliata	Rutaceae	Dicot	Woody	57	40-60	Moderate	Proline	3	1.04	0.1	0.8	0.08	-0.2624	0.0064
